# Supplementary material for: Genome-Wide Identification of Candidate Genes Associated with Heat Stress in Mulberry (Morus alba L.)
Source: Curr Issues Mol Biol. 2023 May 8;45(5):4151–67. doi: 10.3390/cimb45050264 (PMC10217537; doi:10.3390/cimb45050264)
Supplement: Supplementary file 1 [file cimb-45-00264-s001.zip]

Archive with 2 entries (2 files):
- GO. Table S2.xls
- Table S1.pdf
