# Supplementary material for: Genome-Wide Identification of Candidate Genes Associated with Heat Stress in Mulberry (Morus alba L.)
Source: Curr Issues Mol Biol. 2023 May 8;45(5):4151–67. doi: 10.3390/cimb45050264 (PMC10217537; doi:10.3390/cimb45050264)
Supplement: Supplementary file 1 [file cimb-45-00264-s001.zip › GO. Table S2.xls]

Category	GOID	Description	GeneRatio	BgRatio	pvalue	padj	geneID	geneName	Count	Up	Up_Gene_names	Down	Down_Gene_names
BP	GO:0044262	cellular carbohydrate metabolic process	16/266	93/6056	2.20797039987876e-06	0.00051445710317175	21385703/21395194/21385851/21410403/21388561/21390765/21399569/21405693/21410413/21408971/21390193/21405694/21401284/21402491/21401394/21391232	LOC21385703/LOC21395194/LOC21385851/LOC21410403/LOC21388561/LOC21390765/LOC21399569/LOC21405693/LOC21410413/LOC21408971/LOC21390193/LOC21405694/LOC21401284/LOC21402491/LOC21401394/LOC21391232	16	8	21385703/21395194/21385851/21388561/21410413/21408971/21390193/21402491	8	21410403/21390765/21399569/21405693/21405694/21401284/21401394/21391232
BP	GO:0005975	carbohydrate metabolic process	36/266	385/6056	1.01546320910792e-05	0.00118301463861073	21399608/21385703/21404334/21398472/21395194/21385851/21398899/21410403/21388561/21410049/21400400/21392687/21390765/21403869/21399569/21404778/21399108/21408418/21391131/21405693/21410413/21408971/21390193/21388280/21405694/21404893/21401284/21386357/21402491/21401394/21385981/21391232/21385904/21406975/21396140/21395314	LOC21399608/LOC21385703/LOC21404334/LOC21398472/LOC21395194/LOC21385851/LOC21398899/LOC21410403/LOC21388561/LOC21410049/LOC21400400/LOC21392687/LOC21390765/LOC21403869/LOC21399569/LOC21404778/LOC21399108/LOC21408418/LOC21391131/LOC21405693/LOC21410413/LOC21408971/LOC21390193/LOC21388280/LOC21405694/LOC21404893/LOC21401284/LOC21386357/LOC21402491/LOC21401394/LOC21385981/LOC21391232/LOC21385904/LOC…	36	12	21385703/21395194/21385851/21388561/21408418/21391131/21410413/21408971/21390193/21402491/21406975/21395314	24	21399608/21404334/21398472/21398899/21410403/21410049/21400400/21392687/21390765/21403869/21399569/21404778/21399108/21405693/21388280/21405694/21404893/21401284/21386357/21401394/21385981/21391232/21385904/21396140
BP	GO:0005992	trehalose biosynthetic process	4/266	15/6056	0.00338313013669463	0.128237185362127	21385703/21395194/21410413/21390193	LOC21385703/LOC21395194/LOC21410413/LOC21390193	4	4	21385703/21395194/21410413/21390193	0
BP	GO:0034637	cellular carbohydrate biosynthetic process	8/266	58/6056	0.00354053785873272	0.128237185362127	21385703/21395194/21390765/21399569/21410413/21390193/21401394/21391232	LOC21385703/LOC21395194/LOC21390765/LOC21399569/LOC21410413/LOC21390193/LOC21401394/LOC21391232	8	4	21385703/21395194/21410413/21390193	4	21390765/21399569/21401394/21391232
BP	GO:0006073	cellular glucan metabolic process	8/266	59/6056	0.003944018573673	0.128237185362127	21410403/21390765/21399569/21405693/21405694/21401284/21401394/21391232	LOC21410403/LOC21390765/LOC21399569/LOC21405693/LOC21405694/LOC21401284/LOC21401394/LOC21391232	8	0		8	21410403/21390765/21399569/21405693/21405694/21401284/21401394/21391232
BP	GO:0044042	glucan metabolic process	8/266	59/6056	0.003944018573673	0.128237185362127	21410403/21390765/21399569/21405693/21405694/21401284/21401394/21391232	LOC21410403/LOC21390765/LOC21399569/LOC21405693/LOC21405694/LOC21401284/LOC21401394/LOC21391232	8	0		8	21410403/21390765/21399569/21405693/21405694/21401284/21401394/21391232
BP	GO:0044264	cellular polysaccharide metabolic process	8/266	59/6056	0.003944018573673	0.128237185362127	21410403/21390765/21399569/21405693/21405694/21401284/21401394/21391232	LOC21410403/LOC21390765/LOC21399569/LOC21405693/LOC21405694/LOC21401284/LOC21401394/LOC21391232	8	0		8	21410403/21390765/21399569/21405693/21405694/21401284/21401394/21391232
BP	GO:0005984	disaccharide metabolic process	5/266	26/6056	0.00484560676138126	0.128237185362127	21385703/21395194/21410413/21390193/21402491	LOC21385703/LOC21395194/LOC21410413/LOC21390193/LOC21402491	5	5	21385703/21395194/21410413/21390193/21402491	0
BP	GO:0005991	trehalose metabolic process	4/266	17/6056	0.0055037418610355	0.128237185362127	21385703/21395194/21410413/21390193	LOC21385703/LOC21395194/LOC21410413/LOC21390193	4	4	21385703/21395194/21410413/21390193	0
BP	GO:0046351	disaccharide biosynthetic process	4/266	17/6056	0.0055037418610355	0.128237185362127	21385703/21395194/21410413/21390193	LOC21385703/LOC21395194/LOC21410413/LOC21390193	4	4	21385703/21395194/21410413/21390193	0
BP	GO:0005976	polysaccharide metabolic process	8/266	67/6056	0.00858095054669835	0.151430079865483	21410403/21390765/21399569/21405693/21405694/21401284/21401394/21391232	LOC21410403/LOC21390765/LOC21399569/LOC21405693/LOC21405694/LOC21401284/LOC21401394/LOC21391232	8	0		8	21410403/21390765/21399569/21405693/21405694/21401284/21401394/21391232
BP	GO:0016051	carbohydrate biosynthetic process	8/266	67/6056	0.00858095054669835	0.151430079865483	21385703/21395194/21390765/21399569/21410413/21390193/21401394/21391232	LOC21385703/LOC21395194/LOC21390765/LOC21399569/LOC21410413/LOC21390193/LOC21401394/LOC21391232	8	4	21385703/21395194/21410413/21390193	4	21390765/21399569/21401394/21391232
BP	GO:0044723	single-organism carbohydrate metabolic process	12/266	126/6056	0.00901665684251129	0.151430079865483	21385703/21395194/21385851/21388561/21390765/21399569/21410413/21408971/21390193/21402491/21401394/21391232	LOC21385703/LOC21395194/LOC21385851/LOC21388561/LOC21390765/LOC21399569/LOC21410413/LOC21408971/LOC21390193/LOC21402491/LOC21401394/LOC21391232	12	8	21385703/21395194/21385851/21388561/21410413/21408971/21390193/21402491	4	21390765/21399569/21401394/21391232
BP	GO:0009311	oligosaccharide metabolic process	5/266	30/6056	0.00909880308204617	0.151430079865483	21385703/21395194/21410413/21390193/21402491	LOC21385703/LOC21395194/LOC21410413/LOC21390193/LOC21402491	5	5	21385703/21395194/21410413/21390193/21402491	0
BP	GO:0045229	external encapsulating structure organization	6/266	43/6056	0.0105353165817494	0.153420547721725	112093716/21388358/21390237/21395880/112095170/21395248	LOC112093716/LOC21388358/LOC21390237/LOC21395880/LOC112095170/LOC21395248	6	0		6	112093716/21388358/21390237/21395880/112095170/21395248
BP	GO:0071555	cell wall organization	6/266	43/6056	0.0105353165817494	0.153420547721725	112093716/21388358/21390237/21395880/112095170/21395248	LOC112093716/LOC21388358/LOC21390237/LOC21395880/LOC112095170/LOC21395248	6	0		6	112093716/21388358/21390237/21395880/112095170/21395248
BP	GO:0009312	oligosaccharide biosynthetic process	4/266	21/6056	0.0120564446734681	0.165244212289298	21385703/21395194/21410413/21390193	LOC21385703/LOC21395194/LOC21410413/LOC21390193	4	4	21385703/21395194/21410413/21390193	0
BP	GO:0006820	anion transport	7/266	65/6056	0.0230412349593322	0.298255985862467	21401749/21408805/21395078/21399657/21391248/21386628/21403711	LOC21401749/LOC21408805/LOC21395078/LOC21399657/LOC21391248/LOC21386628/LOC21403711	7	1	21386628	6	21401749/21408805/21395078/21399657/21391248/21403711
BP	GO:0044282	small molecule catabolic process	3/266	15/6056	0.0257538368979955	0.315823368275419	21385851/21399633/21408971	LOC21385851/LOC21399633/LOC21408971	3	3	21385851/21399633/21408971	0
BP	GO:0071554	cell wall organization or biogenesis	7/266	70/6056	0.0330198849409482	0.384681659562047	112093716/21388358/21390237/21395880/112095170/112091105/21395248	LOC112093716/LOC21388358/LOC21390237/LOC21395880/LOC112095170/LOC112091105/LOC21395248	7	0		7	112093716/21388358/21390237/21395880/112095170/112091105/21395248
BP	GO:0008272	sulfate transport	2/266	10/6056	0.0685286792701247	0.722418696012856	21399657/21403711	LOC21399657/LOC21403711	2	0		2	21399657/21403711
BP	GO:0072348	sulfur compound transport	2/266	10/6056	0.0685286792701247	0.722418696012856	21399657/21403711	LOC21399657/LOC21403711	2	0		2	21399657/21403711
BP	GO:0042545	cell wall modification	4/266	36/6056	0.0713117167738012	0.722418696012856	112093716/21390237/112095170/21395248	LOC112093716/LOC21390237/LOC112095170/LOC21395248	4	0		4	112093716/21390237/112095170/21395248
BP	GO:0015698	inorganic anion transport	3/266	24/6056	0.0859591422960344	0.723764673576467	21395078/21399657/21403711	LOC21395078/LOC21399657/LOC21403711	3	0		3	21395078/21399657/21403711
BP	GO:0000271	polysaccharide biosynthetic process	4/266	39/6056	0.0900822984279723	0.723764673576467	21390765/21399569/21401394/21391232	LOC21390765/LOC21399569/LOC21401394/LOC21391232	4	0		4	21390765/21399569/21401394/21391232
BP	GO:0009250	glucan biosynthetic process	4/266	39/6056	0.0900822984279723	0.723764673576467	21390765/21399569/21401394/21391232	LOC21390765/LOC21399569/LOC21401394/LOC21391232	4	0		4	21390765/21399569/21401394/21391232
BP	GO:0033692	cellular polysaccharide biosynthetic process	4/266	39/6056	0.0900822984279723	0.723764673576467	21390765/21399569/21401394/21391232	LOC21390765/LOC21399569/LOC21401394/LOC21391232	4	0		4	21390765/21399569/21401394/21391232
BP	GO:0051273	beta-glucan metabolic process	4/266	39/6056	0.0900822984279723	0.723764673576467	21390765/21399569/21401394/21391232	LOC21390765/LOC21399569/LOC21401394/LOC21391232	4	0		4	21390765/21399569/21401394/21391232
BP	GO:0051274	beta-glucan biosynthetic process	4/266	39/6056	0.0900822984279723	0.723764673576467	21390765/21399569/21401394/21391232	LOC21390765/LOC21399569/LOC21401394/LOC21391232	4	0		4	21390765/21399569/21401394/21391232
BP	GO:0009108	coenzyme biosynthetic process	3/266	26/6056	0.103686856267005	0.794008687994835	21393458/21392425/21407849	LOC21393458/LOC21392425/LOC21407849	3	2	21393458/21392425	1	21407849
BP	GO:0006066	alcohol metabolic process	2/266	13/6056	0.109048403501437	0.794008687994835	21385851/21408971	LOC21385851/LOC21408971	2	2	21385851/21408971	0
BP	GO:0019751	polyol metabolic process	2/266	13/6056	0.109048403501437	0.794008687994835	21385851/21408971	LOC21385851/LOC21408971	2	2	21385851/21408971	0
BP	GO:1901615	organic hydroxy compound metabolic process	2/266	15/6056	0.138741549893447	0.924930182974925	21385851/21408971	LOC21385851/LOC21408971	2	2	21385851/21408971	0
BP	GO:0009607	response to biotic stimulus	3/266	30/6056	0.142907667755782	0.924930182974925	112093566/112091224/21399231	LOC112093566/LOC112091224/LOC21399231	3	3	112093566/112091224/21399231	0
BP	GO:0030243	cellulose metabolic process	3/266	30/6056	0.142907667755782	0.924930182974925	21390765/21399569/21391232	LOC21390765/LOC21399569/LOC21391232	3	0		3	21390765/21399569/21391232
BP	GO:0030244	cellulose biosynthetic process	3/266	30/6056	0.142907667755782	0.924930182974925	21390765/21399569/21391232	LOC21390765/LOC21399569/LOC21391232	3	0		3	21390765/21399569/21391232
BP	GO:0009066	aspartate family amino acid metabolic process	2/266	16/6056	0.15417726342183	0.970900064250983	21390992/21407400	LOC21390992/LOC21407400	2	1	21390992	1	21407400
BP	GO:0006457	protein folding	5/266	66/6056	0.162949313165591	0.999136578094282	21406971/21395794/21393813/21398174/21405132	LOC21406971/LOC21395794/LOC21393813/LOC21398174/LOC21405132	5	5	21406971/21395794/21393813/21398174/21405132	0
BP	GO:0006508	proteolysis	14/266	250/6056	0.208609483356828	0.999949954387692	21395442/21396898/21410024/21386033/21406506/21399881/21385078/21399056/21396767/21399094/21403666/21402472/21402155/21406863	LOC21395442/LOC21396898/LOC21410024/LOC21386033/LOC21406506/LOC21399881/LOC21385078/LOC21399056/LOC21396767/LOC21399094/LOC21403666/LOC21402472/LOC21402155/LOC21406863	14	3	21396767/21399094/21402472	11	21395442/21396898/21410024/21386033/21406506/21399881/21385078/21399056/21403666/21402155/21406863
BP	GO:0006413	translational initiation	2/266	22/6056	0.251452432839769	0.999949954387692	21395128/21397115	LOC21395128/LOC21397115	2	2	21395128/21397115	0
BP	GO:0044712	single-organism catabolic process	4/266	60/6056	0.269412542831306	0.999949954387692	21385851/21399633/21385927/21408971	LOC21385851/LOC21399633/LOC21385927/LOC21408971	4	4	21385851/21399633/21385927/21408971	0
BP	GO:0044711	single-organism biosynthetic process	14/266	268/6056	0.288610213257997	0.999949954387692	21385703/21395194/21394133/21389379/21390992/21390765/21399569/21410413/21390193/21392425/21393586/21392568/21401394/21391232	LOC21385703/LOC21395194/LOC21394133/LOC21389379/LOC21390992/LOC21390765/LOC21399569/LOC21410413/LOC21390193/LOC21392425/LOC21393586/LOC21392568/LOC21401394/LOC21391232	14	9	21385703/21395194/21394133/21389379/21390992/21410413/21390193/21392425/21392568	5	21390765/21399569/21393586/21401394/21391232
BP	GO:0051188	cofactor biosynthetic process	3/266	45/6056	0.316716229829542	0.999949954387692	21393458/21392425/21407849	LOC21393458/LOC21392425/LOC21407849	3	2	21393458/21392425	1	21407849
BP	GO:0006555	methionine metabolic process	1/266	10/6056	0.362061875946048	0.999949954387692	21407400	LOC21407400	1	0		1	21407400
BP	GO:0016042	lipid catabolic process	1/266	10/6056	0.362061875946048	0.999949954387692	21399633	LOC21399633	1	1	21399633	0
BP	GO:0016054	organic acid catabolic process	1/266	10/6056	0.362061875946048	0.999949954387692	21399633	LOC21399633	1	1	21399633	0
BP	GO:0042440	pigment metabolic process	1/266	10/6056	0.362061875946048	0.999949954387692	21385927	LOC21385927	1	1	21385927	0
BP	GO:0046395	carboxylic acid catabolic process	1/266	10/6056	0.362061875946048	0.999949954387692	21399633	LOC21399633	1	1	21399633	0
BP	GO:0006952	defense response	3/266	49/6056	0.365464141696029	0.999949954387692	112093566/112091224/21399231	LOC112093566/LOC112091224/LOC21399231	3	3	112093566/112091224/21399231	0
BP	GO:0072330	monocarboxylic acid biosynthetic process	2/266	29/6056	0.366226529738144	0.999949954387692	21390992/21393586	LOC21390992/LOC21393586	2	1	21390992	1	21393586
BP	GO:0048583	regulation of response to stimulus	1/266	11/6056	0.390128621066516	0.999949954387692	112091224	LOC112091224	1	1	112091224	0
BP	GO:0006298	mismatch repair	1/266	12/6056	0.416964979510901	0.999949954387692	21398856	LOC21398856	1	1	21398856	0
BP	GO:0032787	monocarboxylic acid metabolic process	4/266	76/6056	0.430154130234388	0.999949954387692	21388561/21399633/21390992/21393586	LOC21388561/LOC21399633/LOC21390992/LOC21393586	4	3	21388561/21399633/21390992	1	21393586
BP	GO:0044248	cellular catabolic process	6/266	121/6056	0.440785555500905	0.999949954387692	21385851/21399633/21385927/21408971/112091105/21399094	LOC21385851/LOC21399633/LOC21385927/LOC21408971/LOC112091105/LOC21399094	6	5	21385851/21399633/21385927/21408971/21399094	1	112091105
BP	GO:0006778	porphyrin-containing compound metabolic process	1/266	13/6056	0.442624694178357	0.999949954387692	21385927	LOC21385927	1	1	21385927	0
BP	GO:0015711	organic anion transport	2/266	34/6056	0.444106920686935	0.999949954387692	21391248/21386628	LOC21391248/LOC21386628	2	1	21386628	1	21391248
BP	GO:0015849	organic acid transport	2/266	34/6056	0.444106920686935	0.999949954387692	21391248/21386628	LOC21391248/LOC21386628	2	1	21386628	1	21391248
BP	GO:0046942	carboxylic acid transport	2/266	34/6056	0.444106920686935	0.999949954387692	21391248/21386628	LOC21391248/LOC21386628	2	1	21386628	1	21391248
BP	GO:0006790	sulfur compound metabolic process	2/266	35/6056	0.459054328549281	0.999949954387692	21407400/21407849	LOC21407400/LOC21407849	2	0		2	21407400/21407849
BP	GO:0000096	sulfur amino acid metabolic process	1/266	14/6056	0.467159169000226	0.999949954387692	21407400	LOC21407400	1	0		1	21407400
BP	GO:0006497	protein lipidation	1/266	14/6056	0.467159169000226	0.999949954387692	21392568	LOC21392568	1	1	21392568	0
BP	GO:0006505	GPI anchor metabolic process	1/266	14/6056	0.467159169000226	0.999949954387692	21392568	LOC21392568	1	1	21392568	0
BP	GO:0006506	GPI anchor biosynthetic process	1/266	14/6056	0.467159169000226	0.999949954387692	21392568	LOC21392568	1	1	21392568	0
BP	GO:0006661	phosphatidylinositol biosynthetic process	1/266	14/6056	0.467159169000226	0.999949954387692	21392568	LOC21392568	1	1	21392568	0
BP	GO:0042157	lipoprotein metabolic process	1/266	14/6056	0.467159169000226	0.999949954387692	21392568	LOC21392568	1	1	21392568	0
BP	GO:0042158	lipoprotein biosynthetic process	1/266	14/6056	0.467159169000226	0.999949954387692	21392568	LOC21392568	1	1	21392568	0
BP	GO:0006631	fatty acid metabolic process	2/266	36/6056	0.473766697743491	0.999949954387692	21399633/21393586	LOC21399633/LOC21393586	2	1	21399633	1	21393586
BP	GO:0044724	single-organism carbohydrate catabolic process	2/266	36/6056	0.473766697743491	0.999949954387692	21385851/21408971	LOC21385851/LOC21408971	2	2	21385851/21408971	0
BP	GO:0006766	vitamin metabolic process	1/266	15/6056	0.490617570364996	0.999949954387692	21394133	LOC21394133	1	1	21394133	0
BP	GO:0006767	water-soluble vitamin metabolic process	1/266	15/6056	0.490617570364996	0.999949954387692	21394133	LOC21394133	1	1	21394133	0
BP	GO:0009067	aspartate family amino acid biosynthetic process	1/266	15/6056	0.490617570364996	0.999949954387692	21390992	LOC21390992	1	1	21390992	0
BP	GO:0009110	vitamin biosynthetic process	1/266	15/6056	0.490617570364996	0.999949954387692	21394133	LOC21394133	1	1	21394133	0
BP	GO:0042364	water-soluble vitamin biosynthetic process	1/266	15/6056	0.490617570364996	0.999949954387692	21394133	LOC21394133	1	1	21394133	0
BP	GO:0006284	base-excision repair	1/266	16/6056	0.513046924161207	0.999949954387692	21394778	LOC21394778	1	0		1	21394778
BP	GO:0030258	lipid modification	1/266	16/6056	0.513046924161207	0.999949954387692	21399633	LOC21399633	1	1	21399633	0
BP	GO:0046474	glycerophospholipid biosynthetic process	1/266	16/6056	0.513046924161207	0.999949954387692	21392568	LOC21392568	1	1	21392568	0
BP	GO:0008380	RNA splicing	1/266	17/6056	0.534492208626955	0.999949954387692	21407794	LOC21407794	1	1	21407794	0
BP	GO:1901565	organonitrogen compound catabolic process	2/266	41/6056	0.543553895920005	0.999949954387692	21385927/112091105	LOC21385927/LOC112091105	2	1	21385927	1	112091105
BP	GO:0006664	glycolipid metabolic process	1/266	19/6056	0.574600773446938	0.999949954387692	21392568	LOC21392568	1	1	21392568	0
BP	GO:0009247	glycolipid biosynthetic process	1/266	19/6056	0.574600773446938	0.999949954387692	21392568	LOC21392568	1	1	21392568	0
BP	GO:0046467	membrane lipid biosynthetic process	1/266	19/6056	0.574600773446938	0.999949954387692	21392568	LOC21392568	1	1	21392568	0
BP	GO:0048518	positive regulation of biological process	1/266	19/6056	0.574600773446938	0.999949954387692	21385954	LOC21385954	1	1	21385954	0
BP	GO:1903509	liposaccharide metabolic process	1/266	19/6056	0.574600773446938	0.999949954387692	21392568	LOC21392568	1	1	21392568	0
BP	GO:0051186	cofactor metabolic process	4/266	92/6056	0.580527779572701	0.999949954387692	21393458/21385927/21392425/21407849	LOC21393458/LOC21385927/LOC21392425/LOC21407849	4	3	21393458/21385927/21392425	1	21407849
BP	GO:0006855	drug transmembrane transport	2/266	44/6056	0.582241048533054	0.999949954387692	21403778/21408217	LOC21403778/LOC21408217	2	1	21403778	1	21408217
BP	GO:0006979	response to oxidative stress	2/266	44/6056	0.582241048533054	0.999949954387692	21400402/21407160	LOC21400402/LOC21407160	2	2	21400402/21407160	0
BP	GO:0015893	drug transport	2/266	44/6056	0.582241048533054	0.999949954387692	21403778/21408217	LOC21403778/LOC21408217	2	1	21403778	1	21408217
BP	GO:0016052	carbohydrate catabolic process	2/266	44/6056	0.582241048533054	0.999949954387692	21385851/21408971	LOC21385851/LOC21408971	2	2	21385851/21408971	0
BP	GO:0042493	response to drug	2/266	44/6056	0.582241048533054	0.999949954387692	21403778/21408217	LOC21403778/LOC21408217	2	1	21403778	1	21408217
BP	GO:0006732	coenzyme metabolic process	3/266	69/6056	0.590077155051282	0.999949954387692	21393458/21392425/21407849	LOC21393458/LOC21392425/LOC21407849	3	2	21393458/21392425	1	21407849
BP	GO:0006950	response to stress	9/266	212/6056	0.591335688006261	0.999949954387692	21406971/21399911/21394778/21400402/112093566/21407160/112091224/21398856/21399231	LOC21406971/LOC21399911/LOC21394778/LOC21400402/LOC112093566/LOC21407160/LOC112091224/LOC21398856/LOC21399231	9	8	21406971/21399911/21400402/112093566/21407160/112091224/21398856/21399231	1	21394778
BP	GO:0009308	amine metabolic process	1/266	20/6056	0.593344552519841	0.999949954387692	21397679	LOC21397679	1	0		1	21397679
BP	GO:0033013	tetrapyrrole metabolic process	1/266	20/6056	0.593344552519841	0.999949954387692	21385927	LOC21385927	1	1	21385927	0
BP	GO:0044272	sulfur compound biosynthetic process	1/266	20/6056	0.593344552519841	0.999949954387692	21407849	LOC21407849	1	0		1	21407849
BP	GO:0006928	movement of cell or subcellular component	2/266	45/6056	0.594591040100659	0.999949954387692	21392230/21409359	LOC21392230/LOC21409359	2	0		2	21392230/21409359
BP	GO:0007018	microtubule-based movement	2/266	45/6056	0.594591040100659	0.999949954387692	21392230/21409359	LOC21392230/LOC21409359	2	0		2	21392230/21409359
BP	GO:0009152	purine ribonucleotide biosynthetic process	1/266	21/6056	0.611265418826952	0.999949954387692	21392425	LOC21392425	1	1	21392425	0
BP	GO:0009260	ribonucleotide biosynthetic process	1/266	21/6056	0.611265418826952	0.999949954387692	21392425	LOC21392425	1	1	21392425	0
BP	GO:0046390	ribose phosphate biosynthetic process	1/266	21/6056	0.611265418826952	0.999949954387692	21392425	LOC21392425	1	1	21392425	0
BP	GO:0009116	nucleoside metabolic process	1/266	22/6056	0.628399370540627	0.999949954387692	21388731	LOC21388731	1	0		1	21388731
BP	GO:0046700	heterocycle catabolic process	1/266	22/6056	0.628399370540627	0.999949954387692	21385927	LOC21385927	1	1	21385927	0
BP	GO:1901657	glycosyl compound metabolic process	1/266	22/6056	0.628399370540627	0.999949954387692	21388731	LOC21388731	1	0		1	21388731
BP	GO:0090407	organophosphate biosynthetic process	3/266	73/6056	0.628576238501352	0.999949954387692	21393458/21392425/21392568	LOC21393458/LOC21392425/LOC21392568	3	3	21393458/21392425/21392568	0
BP	GO:0006164	purine nucleotide biosynthetic process	1/266	23/6056	0.644780836804498	0.999949954387692	21392425	LOC21392425	1	1	21392425	0
BP	GO:0006633	fatty acid biosynthetic process	1/266	23/6056	0.644780836804498	0.999949954387692	21393586	LOC21393586	1	0		1	21393586
BP	GO:0006643	membrane lipid metabolic process	1/266	23/6056	0.644780836804498	0.999949954387692	21392568	LOC21392568	1	1	21392568	0
BP	GO:0044270	cellular nitrogen compound catabolic process	1/266	23/6056	0.644780836804498	0.999949954387692	21385927	LOC21385927	1	1	21385927	0
BP	GO:0006364	rRNA processing	1/266	24/6056	0.660442745872955	0.999949954387692	21393869	LOC21393869	1	1	21393869	0
BP	GO:0016072	rRNA metabolic process	1/266	24/6056	0.660442745872955	0.999949954387692	21393869	LOC21393869	1	1	21393869	0
BP	GO:0045017	glycerolipid biosynthetic process	1/266	24/6056	0.660442745872955	0.999949954387692	21392568	LOC21392568	1	1	21392568	0
BP	GO:0072522	purine-containing compound biosynthetic process	1/266	24/6056	0.660442745872955	0.999949954387692	21392425	LOC21392425	1	1	21392425	0
BP	GO:1901361	organic cyclic compound catabolic process	1/266	24/6056	0.660442745872955	0.999949954387692	21385927	LOC21385927	1	1	21385927	0
BP	GO:0044765	single-organism transport	7/266	176/6056	0.660996239950556	0.999949954387692	21399657/21403778/21391248/21408417/21408217/21386628/21403711	LOC21399657/LOC21403778/LOC21391248/LOC21408417/LOC21408217/LOC21386628/LOC21403711	7	2	21403778/21386628	5	21399657/21391248/21408417/21408217/21403711
BP	GO:1901605	alpha-amino acid metabolic process	2/266	52/6056	0.673409973361977	0.999949954387692	21390992/21407400	LOC21390992/LOC21407400	2	1	21390992	1	21407400
BP	GO:0006022	aminoglycan metabolic process	1/266	25/6056	0.675416590302297	0.999949954387692	112091105	LOC112091105	1	0		1	112091105
BP	GO:0006026	aminoglycan catabolic process	1/266	25/6056	0.675416590302297	0.999949954387692	112091105	LOC112091105	1	0		1	112091105
BP	GO:0006030	chitin metabolic process	1/266	25/6056	0.675416590302297	0.999949954387692	112091105	LOC112091105	1	0		1	112091105
BP	GO:0006032	chitin catabolic process	1/266	25/6056	0.675416590302297	0.999949954387692	112091105	LOC112091105	1	0		1	112091105
BP	GO:0006040	amino sugar metabolic process	1/266	25/6056	0.675416590302297	0.999949954387692	112091105	LOC112091105	1	0		1	112091105
BP	GO:0016998	cell wall macromolecule catabolic process	1/266	25/6056	0.675416590302297	0.999949954387692	112091105	LOC112091105	1	0		1	112091105
BP	GO:0019439	aromatic compound catabolic process	1/266	25/6056	0.675416590302297	0.999949954387692	21385927	LOC21385927	1	1	21385927	0
BP	GO:0044036	cell wall macromolecule metabolic process	1/266	25/6056	0.675416590302297	0.999949954387692	112091105	LOC112091105	1	0		1	112091105
BP	GO:0046348	amino sugar catabolic process	1/266	25/6056	0.675416590302297	0.999949954387692	112091105	LOC112091105	1	0		1	112091105
BP	GO:1901071	glucosamine-containing compound metabolic process	1/266	25/6056	0.675416590302297	0.999949954387692	112091105	LOC112091105	1	0		1	112091105
BP	GO:1901072	glucosamine-containing compound catabolic process	1/266	25/6056	0.675416590302297	0.999949954387692	112091105	LOC112091105	1	0		1	112091105
BP	GO:0006811	ion transport	11/266	276/6056	0.675515314435277	0.999949954387692	21401749/21408119/21408805/21389245/21395078/21399657/21391248/21408417/21409883/21386628/21403711	LOC21401749/LOC21408119/LOC21408805/LOC21389245/LOC21395078/LOC21399657/LOC21391248/LOC21408417/LOC21409883/LOC21386628/LOC21403711	11	2	21408119/21386628	9	21401749/21408805/21389245/21395078/21399657/21391248/21408417/21409883/21403711
BP	GO:0045454	cell redox homeostasis	3/266	79/6056	0.68152671268235	0.999949954387692	21404035/21401025/21410632	LOC21404035/LOC21401025/LOC21410632	3	2	21404035/21410632	1	21401025
BP	GO:1902578	single-organism localization	7/266	180/6056	0.683977559081463	0.999949954387692	21399657/21403778/21391248/21408417/21408217/21386628/21403711	LOC21399657/LOC21403778/LOC21391248/LOC21408417/LOC21408217/LOC21386628/LOC21403711	7	2	21403778/21386628	5	21399657/21391248/21408417/21408217/21403711
BP	GO:1901137	carbohydrate derivative biosynthetic process	3/266	80/6056	0.689786507691571	0.999949954387692	21410331/21392425/21392568	LOC21410331/LOC21392425/LOC21392568	3	2	21392425/21392568	1	21410331
BP	GO:0019725	cellular homeostasis	3/266	81/6056	0.697885263207254	0.999949954387692	21404035/21401025/21410632	LOC21404035/LOC21401025/LOC21410632	3	2	21404035/21410632	1	21401025
BP	GO:0008654	phospholipid biosynthetic process	1/266	28/6056	0.716504416834486	0.999949954387692	21392568	LOC21392568	1	1	21392568	0
BP	GO:0042221	response to chemical	4/266	110/6056	0.71918641893103	0.999949954387692	21389379/21397544/21403778/21408217	LOC21389379/LOC21397544/LOC21403778/LOC21408217	4	2	21389379/21403778	2	21397544/21408217
BP	GO:0042592	homeostatic process	3/266	84/6056	0.721221702678867	0.999949954387692	21404035/21401025/21410632	LOC21404035/LOC21401025/LOC21410632	3	2	21404035/21410632	1	21401025
BP	GO:0006629	lipid metabolic process	9/266	239/6056	0.731089800431063	0.999949954387692	21398622/21399633/21389050/21393656/21393586/21392568/112092022/21396583/21397331	LOC21398622/LOC21399633/LOC21389050/LOC21393656/LOC21393586/LOC21392568/LOC112092022/LOC21396583/LOC21397331	9	6	21398622/21399633/21389050/21393656/21392568/21396583	3	21393586/112092022/21397331
BP	GO:1901575	organic substance catabolic process	6/266	165/6056	0.739409620160128	0.999949954387692	21385851/21399633/21385927/21408971/112091105/21399094	LOC21385851/LOC21399633/LOC21385927/LOC21408971/LOC112091105/LOC21399094	6	5	21385851/21399633/21385927/21408971/21399094	1	112091105
BP	GO:0046488	phosphatidylinositol metabolic process	1/266	30/6056	0.740974219454712	0.999949954387692	21392568	LOC21392568	1	1	21392568	0
BP	GO:0051704	multi-organism process	3/266	87/6056	0.743137795298982	0.999949954387692	112091224/21399986/21411278	LOC112091224/LOC21399986/LOC21411278	3	1	112091224	2	21399986/21411278
BP	GO:1901136	carbohydrate derivative catabolic process	1/266	31/6056	0.752408148698828	0.999949954387692	112091105	LOC112091105	1	0		1	112091105
BP	GO:0006650	glycerophospholipid metabolic process	1/266	32/6056	0.763339174830963	0.999949954387692	21392568	LOC21392568	1	1	21392568	0
BP	GO:0006818	hydrogen transport	1/266	32/6056	0.763339174830963	0.999949954387692	21408417	LOC21408417	1	0		1	21408417
BP	GO:0015992	proton transport	1/266	32/6056	0.763339174830963	0.999949954387692	21408417	LOC21408417	1	0		1	21408417
BP	GO:0007017	microtubule-based process	2/266	62/6056	0.763974760167588	0.999949954387692	21392230/21409359	LOC21392230/LOC21409359	2	0		2	21392230/21409359
BP	GO:0000160	phosphorelay signal transduction system	1/266	33/6056	0.773789337429728	0.999949954387692	21410451	LOC21410451	1	1	21410451	0
BP	GO:0009056	catabolic process	6/266	174/6056	0.783947309761916	0.999949954387692	21385851/21399633/21385927/21408971/112091105/21399094	LOC21385851/LOC21399633/LOC21385927/LOC21408971/LOC112091105/LOC21399094	6	5	21385851/21399633/21385927/21408971/21399094	1	112091105
BP	GO:0055085	transmembrane transport	15/266	403/6056	0.786384338613689	0.999949954387692	21408119/21407417/21386275/21410339/21405943/21392328/21401543/21403778/21398442/21400371/112091936/21385115/21408217/21387830/21409883	LOC21408119/LOC21407417/LOC21386275/LOC21410339/LOC21405943/LOC21392328/LOC21401543/LOC21403778/LOC21398442/LOC21400371/LOC112091936/LOC21385115/LOC21408217/LOC21387830/LOC21409883	15	4	21408119/21407417/21405943/21403778	11	21386275/21410339/21392328/21401543/21398442/21400371/112091936/21385115/21408217/21387830/21409883
BP	GO:0042254	ribosome biogenesis	1/266	36/6056	0.802460853532959	0.999949954387692	21393869	LOC21393869	1	1	21393869	0
BP	GO:0044281	small molecule metabolic process	12/266	334/6056	0.805834295092321	0.999949954387692	21385851/21394133/21388561/21399633/21390992/21401234/21407400/21408511/21408971/21392425/21393586/21388731	LOC21385851/LOC21394133/LOC21388561/LOC21399633/LOC21390992/LOC21401234/LOC21407400/LOC21408511/LOC21408971/LOC21392425/LOC21393586/LOC21388731	12	8	21385851/21394133/21388561/21399633/21390992/21401234/21408971/21392425	4	21407400/21408511/21393586/21388731
BP	GO:0006486	protein glycosylation	1/266	37/6056	0.811189327446619	0.999949954387692	21410331	LOC21410331	1	0		1	21410331
BP	GO:0009100	glycoprotein metabolic process	1/266	37/6056	0.811189327446619	0.999949954387692	21410331	LOC21410331	1	0		1	21410331
BP	GO:0009101	glycoprotein biosynthetic process	1/266	37/6056	0.811189327446619	0.999949954387692	21410331	LOC21410331	1	0		1	21410331
BP	GO:0043413	macromolecule glycosylation	1/266	37/6056	0.811189327446619	0.999949954387692	21410331	LOC21410331	1	0		1	21410331
BP	GO:0009165	nucleotide biosynthetic process	1/266	38/6056	0.819533510682904	0.999949954387692	21392425	LOC21392425	1	1	21392425	0
BP	GO:1901293	nucleoside phosphate biosynthetic process	1/266	38/6056	0.819533510682904	0.999949954387692	21392425	LOC21392425	1	1	21392425	0
BP	GO:0019752	carboxylic acid metabolic process	7/266	210/6056	0.82368467946887	0.999949954387692	21388561/21399633/21390992/21401234/21407400/21408511/21393586	LOC21388561/LOC21399633/LOC21390992/LOC21401234/LOC21407400/LOC21408511/LOC21393586	7	4	21388561/21399633/21390992/21401234	3	21407400/21408511/21393586
BP	GO:0022613	ribonucleoprotein complex biogenesis	1/266	39/6056	0.827510261456973	0.999949954387692	21393869	LOC21393869	1	1	21393869	0
BP	GO:0006281	DNA repair	2/266	72/6056	0.83198117122811	0.999949954387692	21394778/21398856	LOC21394778/LOC21398856	2	1	21398856	1	21394778
BP	GO:0043436	oxoacid metabolic process	7/266	213/6056	0.834533722666915	0.999949954387692	21388561/21399633/21390992/21401234/21407400/21408511/21393586	LOC21388561/LOC21399633/LOC21390992/LOC21401234/LOC21407400/LOC21408511/LOC21393586	7	4	21388561/21399633/21390992/21401234	3	21407400/21408511/21393586
BP	GO:0006511	ubiquitin-dependent protein catabolic process	1/266	40/6056	0.835135701120002	0.999949954387692	21399094	LOC21399094	1	1	21399094	0
BP	GO:0019941	modification-dependent protein catabolic process	1/266	40/6056	0.835135701120002	0.999949954387692	21399094	LOC21399094	1	1	21399094	0
BP	GO:0043632	modification-dependent macromolecule catabolic process	1/266	40/6056	0.835135701120002	0.999949954387692	21399094	LOC21399094	1	1	21399094	0
BP	GO:0046486	glycerolipid metabolic process	1/266	40/6056	0.835135701120002	0.999949954387692	21392568	LOC21392568	1	1	21392568	0
BP	GO:0006082	organic acid metabolic process	7/266	214/6056	0.838031177130993	0.999949954387692	21388561/21399633/21390992/21401234/21407400/21408511/21393586	LOC21388561/LOC21399633/LOC21390992/LOC21401234/LOC21407400/LOC21408511/LOC21393586	7	4	21388561/21399633/21390992/21401234	3	21407400/21408511/21393586
BP	GO:0070085	glycosylation	1/266	41/6056	0.842425246250001	0.999949954387692	21410331	LOC21410331	1	0		1	21410331
BP	GO:0022607	cellular component assembly	2/266	74/6056	0.843263848153472	0.999949954387692	21388358/21395880	LOC21388358/LOC21395880	2	0		2	21388358/21395880
BP	GO:0044283	small molecule biosynthetic process	3/266	105/6056	0.847137836864035	0.999949954387692	21394133/21390992/21393586	LOC21394133/LOC21390992/LOC21393586	3	2	21394133/21390992	1	21393586
BP	GO:0065008	regulation of biological quality	3/266	105/6056	0.847137836864035	0.999949954387692	21404035/21401025/21410632	LOC21404035/LOC21401025/LOC21410632	3	2	21404035/21410632	1	21401025
BP	GO:0006974	cellular response to DNA damage stimulus	2/266	75/6056	0.848644454096276	0.999949954387692	21394778/21398856	LOC21394778/LOC21398856	2	1	21398856	1	21394778
BP	GO:0033554	cellular response to stress	2/266	75/6056	0.848644454096276	0.999949954387692	21394778/21398856	LOC21394778/LOC21398856	2	1	21398856	1	21394778
BP	GO:0016043	cellular component organization	6/266	193/6056	0.85875987786669	0.999949954387692	112093716/21388358/21390237/21395880/112095170/21395248	LOC112093716/LOC21388358/LOC21390237/LOC21395880/LOC112095170/LOC21395248	6	0		6	112093716/21388358/21390237/21395880/112095170/21395248
BP	GO:1901607	alpha-amino acid biosynthetic process	1/266	45/6056	0.868509828201534	0.999949954387692	21390992	LOC21390992	1	1	21390992	0
BP	GO:0044085	cellular component biogenesis	3/266	111/6056	0.87261201880022	0.999949954387692	21388358/21395880/21393869	LOC21388358/LOC21395880/LOC21393869	3	1	21393869	2	21388358/21395880
BP	GO:0008037	cell recognition	2/266	81/6056	0.877549024808338	0.999949954387692	21399986/21411278	LOC21399986/LOC21411278	2	0		2	21399986/21411278
BP	GO:0009856	pollination	2/266	81/6056	0.877549024808338	0.999949954387692	21399986/21411278	LOC21399986/LOC21411278	2	0		2	21399986/21411278
BP	GO:0009875	pollen-pistil interaction	2/266	81/6056	0.877549024808338	0.999949954387692	21399986/21411278	LOC21399986/LOC21411278	2	0		2	21399986/21411278
BP	GO:0044706	multi-multicellular organism process	2/266	81/6056	0.877549024808338	0.999949954387692	21399986/21411278	LOC21399986/LOC21411278	2	0		2	21399986/21411278
BP	GO:0048544	recognition of pollen	2/266	81/6056	0.877549024808338	0.999949954387692	21399986/21411278	LOC21399986/LOC21411278	2	0		2	21399986/21411278
BP	GO:0006260	DNA replication	1/266	47/6056	0.879890721795796	0.999949954387692	21388340	LOC21388340	1	0		1	21388340
BP	GO:0006091	generation of precursor metabolites and energy	1/266	48/6056	0.885207591158805	0.999949954387692	21408511	LOC21408511	1	0		1	21408511
BP	GO:0006644	phospholipid metabolic process	1/266	48/6056	0.885207591158805	0.999949954387692	21392568	LOC21392568	1	1	21392568	0
BP	GO:0044257	cellular protein catabolic process	1/266	48/6056	0.885207591158805	0.999949954387692	21399094	LOC21399094	1	1	21399094	0
BP	GO:0051603	proteolysis involved in cellular protein catabolic process	1/266	48/6056	0.885207591158805	0.999949954387692	21399094	LOC21399094	1	1	21399094	0
BP	GO:0071840	cellular component organization or biogenesis	7/266	230/6056	0.886381720307318	0.999949954387692	112093716/21388358/21390237/21395880/112095170/21393869/21395248	LOC112093716/LOC21388358/LOC21390237/LOC21395880/LOC112095170/LOC21393869/LOC21395248	7	1	21393869	6	112093716/21388358/21390237/21395880/112095170/21395248
BP	GO:0044255	cellular lipid metabolic process	3/266	115/6056	0.887446147401354	0.999949954387692	21399633/21393586/21392568	LOC21399633/LOC21393586/LOC21392568	3	2	21399633/21392568	1	21393586
BP	GO:0016053	organic acid biosynthetic process	2/266	85/6056	0.893902639938945	0.999949954387692	21390992/21393586	LOC21390992/LOC21393586	2	1	21390992	1	21393586
BP	GO:0046394	carboxylic acid biosynthetic process	2/266	85/6056	0.893902639938945	0.999949954387692	21390992/21393586	LOC21390992/LOC21393586	2	1	21390992	1	21393586
BP	GO:0016567	protein ubiquitination	1/266	50/6056	0.895148089423823	0.999949954387692	21398110	LOC21398110	1	0		1	21398110
BP	GO:0000003	reproduction	2/266	86/6056	0.897662503100426	0.999949954387692	21399986/21411278	LOC21399986/LOC21411278	2	0		2	21399986/21411278
BP	GO:0022414	reproductive process	2/266	86/6056	0.897662503100426	0.999949954387692	21399986/21411278	LOC21399986/LOC21411278	2	0		2	21399986/21411278
BP	GO:0044702	single organism reproductive process	2/266	86/6056	0.897662503100426	0.999949954387692	21399986/21411278	LOC21399986/LOC21411278	2	0		2	21399986/21411278
BP	GO:0030163	protein catabolic process	1/266	51/6056	0.899791880335122	0.999949954387692	21399094	LOC21399094	1	1	21399094	0
BP	GO:0032446	protein modification by small protein conjugation	1/266	51/6056	0.899791880335122	0.999949954387692	21398110	LOC21398110	1	0		1	21398110
BP	GO:0035556	intracellular signal transduction	1/266	51/6056	0.899791880335122	0.999949954387692	21410451	LOC21410451	1	1	21410451	0
BP	GO:1901135	carbohydrate derivative metabolic process	5/266	180/6056	0.903489840767293	0.999949954387692	21410331/112091105/21392425/21392568/21388731	LOC21410331/LOC112091105/LOC21392425/LOC21392568/LOC21388731	5	2	21392425/21392568	3	21410331/112091105/21388731
BP	GO:0015672	monovalent inorganic cation transport	1/266	53/6056	0.908473683099245	0.999949954387692	21408417	LOC21408417	1	0		1	21408417
BP	GO:0008652	cellular amino acid biosynthetic process	1/266	57/6056	0.923653017284659	0.999949954387692	21390992	LOC21390992	1	1	21390992	0
BP	GO:0034470	ncRNA processing	1/266	57/6056	0.923653017284659	0.999949954387692	21393869	LOC21393869	1	1	21393869	0
BP	GO:0009057	macromolecule catabolic process	2/266	95/6056	0.926336462185458	0.999949954387692	112091105/21399094	LOC112091105/LOC21399094	2	1	21399094	1	112091105
BP	GO:0032501	multicellular organismal process	2/266	96/6056	0.929008849843126	0.999949954387692	21399986/21411278	LOC21399986/LOC21411278	2	0		2	21399986/21411278
BP	GO:0009719	response to endogenous stimulus	1/266	59/6056	0.930274011770351	0.999949954387692	21397544	LOC21397544	1	0		1	21397544
BP	GO:0009725	response to hormone	1/266	59/6056	0.930274011770351	0.999949954387692	21397544	LOC21397544	1	0		1	21397544
BP	GO:0010033	response to organic substance	1/266	59/6056	0.930274011770351	0.999949954387692	21397544	LOC21397544	1	0		1	21397544
BP	GO:0044265	cellular macromolecule catabolic process	1/266	59/6056	0.930274011770351	0.999949954387692	21399094	LOC21399094	1	1	21399094	0
BP	GO:0008610	lipid biosynthetic process	2/266	97/6056	0.931589747634393	0.999949954387692	21393586/21392568	LOC21393586/LOC21392568	2	1	21392568	1	21393586
BP	GO:0009150	purine ribonucleotide metabolic process	1/266	65/6056	0.946896592974032	0.999949954387692	21392425	LOC21392425	1	1	21392425	0
BP	GO:0009259	ribonucleotide metabolic process	1/266	65/6056	0.946896592974032	0.999949954387692	21392425	LOC21392425	1	1	21392425	0
BP	GO:0006163	purine nucleotide metabolic process	1/266	67/6056	0.951507858953141	0.999949954387692	21392425	LOC21392425	1	1	21392425	0
BP	GO:0006259	DNA metabolic process	3/266	142/6056	0.953160955210069	0.999949954387692	21394778/21398856/21388340	LOC21394778/LOC21398856/LOC21388340	3	1	21398856	2	21394778/21388340
BP	GO:0072521	purine-containing compound metabolic process	1/266	68/6056	0.953661625778732	0.999949954387692	21392425	LOC21392425	1	1	21392425	0
BP	GO:0055086	nucleobase-containing small molecule metabolic process	2/266	109/6056	0.956388647544465	0.999949954387692	21392425/21388731	LOC21392425/LOC21388731	2	1	21392425	1	21388731
BP	GO:0006812	cation transport	4/266	179/6056	0.95896790383777	0.999949954387692	21408119/21389245/21408417/21409883	LOC21408119/LOC21389245/LOC21408417/LOC21409883	4	1	21408119	3	21389245/21408417/21409883
BP	GO:0019693	ribose phosphate metabolic process	1/266	71/6056	0.959567661525481	0.999949954387692	21392425	LOC21392425	1	1	21392425	0
BP	GO:0050896	response to stimulus	14/266	473/6056	0.961666953332604	0.999949954387692	21406971/21399911/21389379/21397544/21410451/21394778/21400402/112093566/21407160/21403778/112091224/21398856/21408217/21399231	LOC21406971/LOC21399911/LOC21389379/LOC21397544/LOC21410451/LOC21394778/LOC21400402/LOC112093566/LOC21407160/LOC21403778/LOC112091224/LOC21398856/LOC21408217/LOC21399231	14	11	21406971/21399911/21389379/21410451/21400402/112093566/21407160/21403778/112091224/21398856/21399231	3	21397544/21394778/21408217
BP	GO:0006520	cellular amino acid metabolic process	2/266	118/6056	0.969083196876692	0.999949954387692	21390992/21407400	LOC21390992/LOC21407400	2	1	21390992	1	21407400
BP	GO:0019637	organophosphate metabolic process	3/266	156/6056	0.970970606246393	0.999949954387692	21393458/21392425/21392568	LOC21393458/LOC21392425/LOC21392568	3	3	21393458/21392425/21392568	0
BP	GO:0070647	protein modification by small protein conjugation or removal	1/266	79/6056	0.971901585676	0.999949954387692	21398110	LOC21398110	1	0		1	21398110
BP	GO:0009117	nucleotide metabolic process	1/266	89/6056	0.982183663939732	0.999949954387692	21392425	LOC21392425	1	1	21392425	0
BP	GO:0006753	nucleoside phosphate metabolic process	1/266	92/6056	0.984462068061817	0.999949954387692	21392425	LOC21392425	1	1	21392425	0
BP	GO:0006396	RNA processing	2/266	143/6056	0.988388010040506	0.999949954387692	21393869/21407794	LOC21393869/LOC21407794	2	2	21393869/21407794	0
BP	GO:0034660	ncRNA metabolic process	1/266	100/6056	0.989216085646814	0.999949954387692	21393869	LOC21393869	1	1	21393869	0
BP	GO:0030001	metal ion transport	1/266	104/6056	0.99101772642401	0.999949954387692	21389245	LOC21389245	1	0		1	21389245
BP	GO:0071702	organic substance transport	2/266	154/6056	0.992523045452602	0.999949954387692	21391248/21386628	LOC21391248/LOC21386628	2	1	21386628	1	21391248
BP	GO:0016192	vesicle-mediated transport	1/266	112/6056	0.993770659340397	0.999949954387692	21391865	LOC21391865	1	1	21391865	0
BP	GO:0051716	cellular response to stimulus	3/266	229/6056	0.998012095417968	0.999949954387692	21410451/21394778/21398856	LOC21410451/LOC21394778/LOC21398856	3	2	21410451/21398856	1	21394778
BP	GO:0007154	cell communication	3/266	234/6056	0.998360457745748	0.999949954387692	21410451/21399986/21411278	LOC21410451/LOC21399986/LOC21411278	3	1	21410451	2	21399986/21411278
BP	GO:0043604	amide biosynthetic process	4/266	283/6056	0.998845367985488	0.999949954387692	21389379/21390992/21395128/21397115	LOC21389379/LOC21390992/LOC21395128/LOC21397115	4	4	21389379/21390992/21395128/21397115	0
BP	GO:0044700	single organism signaling	1/266	151/6056	0.998961416611088	0.999949954387692	21410451	LOC21410451	1	1	21410451	0
BP	GO:0007165	signal transduction	1/266	153/6056	0.999052885931776	0.999949954387692	21410451	LOC21410451	1	1	21410451	0
BP	GO:0023052	signaling	1/266	153/6056	0.999052885931776	0.999949954387692	21410451	LOC21410451	1	1	21410451	0
BP	GO:0043603	cellular amide metabolic process	4/266	299/6056	0.999362995356189	0.999949954387692	21389379/21390992/21395128/21397115	LOC21389379/LOC21390992/LOC21395128/LOC21397115	4	4	21389379/21390992/21395128/21397115	0
BP	GO:1901566	organonitrogen compound biosynthetic process	7/266	415/6056	0.999465721826809	0.999949954387692	21394133/21389379/21390992/21393458/21395128/21397115/21392425	LOC21394133/LOC21389379/LOC21390992/LOC21393458/LOC21395128/LOC21397115/LOC21392425	7	7	21394133/21389379/21390992/21393458/21395128/21397115/21392425	0
BP	GO:0043043	peptide biosynthetic process	3/266	276/6056	0.999686243651035	0.999949954387692	21389379/21395128/21397115	LOC21389379/LOC21395128/LOC21397115	3	3	21389379/21395128/21397115	0
BP	GO:0006518	peptide metabolic process	3/266	285/6056	0.999781481546943	0.999949954387692	21389379/21395128/21397115	LOC21389379/LOC21395128/LOC21397115	3	3	21389379/21395128/21397115	0
BP	GO:0006412	translation	2/266	273/6056	0.999949954387692	0.999949954387692	21395128/21397115	LOC21395128/LOC21397115	2	2	21395128/21397115	0
CC	GO:0005618	cell wall	9/69	57/2097	6.79507145499976e-05	0.000815408574599971	112093716/21410403/21390237/112095170/21405693/21399881/21405694/21401284/21395248	LOC112093716/LOC21410403/LOC21390237/LOC112095170/LOC21405693/LOC21399881/LOC21405694/LOC21401284/LOC21395248	9	0		9	112093716/21410403/21390237/112095170/21405693/21399881/21405694/21401284/21395248
CC	GO:0030312	external encapsulating structure	9/69	57/2097	6.79507145499976e-05	0.000815408574599971	112093716/21410403/21390237/112095170/21405693/21399881/21405694/21401284/21395248	LOC112093716/LOC21410403/LOC21390237/LOC112095170/LOC21405693/LOC21399881/LOC21405694/LOC21401284/LOC21395248	9	0		9	112093716/21410403/21390237/112095170/21405693/21399881/21405694/21401284/21395248
CC	GO:0071944	cell periphery	10/69	94/2097	0.000764818586079916	0.00611854868863932	112093716/21410403/21390237/112095170/21405693/21399881/21405694/21401284/21401394/21395248	LOC112093716/LOC21410403/LOC21390237/LOC112095170/LOC21405693/LOC21399881/LOC21405694/LOC21401284/LOC21401394/LOC21395248	10	0		10	112093716/21410403/21390237/112095170/21405693/21399881/21405694/21401284/21401394/21395248
CC	GO:0048046	apoplast	4/69	20/2097	0.00349327283208765	0.0209596369925259	21410403/21405693/21405694/21401284	LOC21410403/LOC21405693/LOC21405694/LOC21401284	4	0		4	21410403/21405693/21405694/21401284
CC	GO:0005576	extracellular region	4/69	23/2097	0.00592597332677736	0.0284446719685313	21410403/21405693/21405694/21401284	LOC21410403/LOC21405693/LOC21405694/LOC21401284	4	0		4	21410403/21405693/21405694/21401284
CC	GO:0005777	peroxisome	1/69	11/2097	0.308526008356672	0.999998210585146	21399633	LOC21399633	1	1	21399633	0
CC	GO:0042579	microbody	1/69	11/2097	0.308526008356672	0.999998210585146	21399633	LOC21399633	1	1	21399633	0
CC	GO:0044459	plasma membrane part	1/69	18/2097	0.453780593662717	0.999998210585146	21401394	LOC21401394	1	0		1	21401394
CC	GO:0005886	plasma membrane	1/69	20/2097	0.489444348953461	0.999998210585146	21401394	LOC21401394	1	0		1	21401394
CC	GO:1990234	transferase complex	1/69	42/2097	0.758136547983514	0.999998210585146	21401394	LOC21401394	1	0		1	21401394
CC	GO:0044428	nuclear part	1/69	81/2097	0.936964001522984	0.999998210585146	21407794	LOC21407794	1	1	21407794	0
CC	GO:0005634	nucleus	7/69	364/2097	0.968848045986061	0.999998210585146	21397544/21397917/21407723/21386384/21393846/21407794/21391903	LOC21397544/LOC21397917/LOC21407723/LOC21386384/LOC21393846/LOC21407794/LOC21391903	7	5	21397917/21407723/21393846/21407794/21391903	2	21397544/21386384
CC	GO:1902494	catalytic complex	1/69	121/2097	0.984562734910868	0.999998210585146	21401394	LOC21401394	1	0		1	21401394
CC	GO:0043231	intracellular membrane-bounded organelle	8/69	489/2097	0.996135805629127	0.999998210585146	21399633/21397544/21397917/21407723/21386384/21393846/21407794/21391903	LOC21399633/LOC21397544/LOC21397917/LOC21407723/LOC21386384/LOC21393846/LOC21407794/LOC21391903	8	6	21399633/21397917/21407723/21393846/21407794/21391903	2	21397544/21386384
CC	GO:0043227	membrane-bounded organelle	8/69	496/2097	0.996785425133512	0.999998210585146	21399633/21397544/21397917/21407723/21386384/21393846/21407794/21391903	LOC21399633/LOC21397544/LOC21397917/LOC21407723/LOC21386384/LOC21393846/LOC21407794/LOC21391903	8	6	21399633/21397917/21407723/21393846/21407794/21391903	2	21397544/21386384
CC	GO:0030529	intracellular ribonucleoprotein complex	1/69	208/2097	0.999346940813941	0.999998210585146	21407794	LOC21407794	1	1	21407794	0
CC	GO:1990904	ribonucleoprotein complex	1/69	209/2097	0.999370795278651	0.999998210585146	21407794	LOC21407794	1	1	21407794	0
CC	GO:0044422	organelle part	1/69	238/2097	0.999788015960592	0.999998210585146	21407794	LOC21407794	1	1	21407794	0
CC	GO:0044446	intracellular organelle part	1/69	238/2097	0.999788015960592	0.999998210585146	21407794	LOC21407794	1	1	21407794	0
CC	GO:0043234	protein complex	1/69	256/2097	0.999893034923023	0.999998210585146	21393458	LOC21393458	1	1	21393458	0
CC	GO:0043228	non-membrane-bounded organelle	1/69	279/2097	0.999955809706262	0.999998210585146	21397689	LOC21397689	1	1	21397689	0
CC	GO:0043232	intracellular non-membrane-bounded organelle	1/69	279/2097	0.999955809706262	0.999998210585146	21397689	LOC21397689	1	1	21397689	0
CC	GO:0005737	cytoplasm	3/69	437/2097	0.999985588682397	0.999998210585146	21385851/21399633/21408971	LOC21385851/LOC21399633/LOC21408971	3	3	21385851/21399633/21408971	0
CC	GO:0044444	cytoplasmic part	1/69	360/2097	0.999998210585146	0.999998210585146	21399633	LOC21399633	1	1	21399633	0
MF	GO:0005507	copper ion binding	9/381	32/9387	3.32573236335599e-06	0.000565374501770519	21407985/21396404/21394911/21392772/21406354/21404894/21404895/21390580/21397679	LOC21407985/LOC21396404/LOC21394911/LOC21392772/LOC21406354/LOC21404894/LOC21404895/LOC21390580/LOC21397679	9	0		9	21407985/21396404/21394911/21392772/21406354/21404894/21404895/21390580/21397679
MF	GO:0016798	hydrolase activity, acting on glycosyl bonds	24/381	250/9387	7.68388914879762e-05	0.00487426135374807	21399608/21404334/21398472/21398899/21410403/21410049/21400400/21392687/21394778/21390259/21401851/21404778/21399108/21391131/21405693/112091105/21388280/21405694/21404893/21401284/21385981/21385904/21406975/21396140	LOC21399608/LOC21404334/LOC21398472/LOC21398899/LOC21410403/LOC21410049/LOC21400400/LOC21392687/LOC21394778/LOC21390259/LOC21401851/LOC21404778/LOC21399108/LOC21391131/LOC21405693/LOC112091105/LOC21388280/LOC21405694/LOC21404893/LOC21401284/LOC21385981/LOC21385904/LOC21406975/LOC21396140	24	4	21390259/21401851/21391131/21406975	20	21399608/21404334/21398472/21398899/21410403/21410049/21400400/21392687/21394778/21404778/21399108/21405693/112091105/21388280/21405694/21404893/21401284/21385981/21385904/21396140
MF	GO:0004553	hydrolase activity, hydrolyzing O-glycosyl compounds	23/381	236/9387	8.60163768308482e-05	0.00487426135374807	21399608/21404334/21398472/21398899/21410403/21410049/21400400/21392687/21390259/21401851/21404778/21399108/21391131/21405693/112091105/21388280/21405694/21404893/21401284/21385981/21385904/21406975/21396140	LOC21399608/LOC21404334/LOC21398472/LOC21398899/LOC21410403/LOC21410049/LOC21400400/LOC21392687/LOC21390259/LOC21401851/LOC21404778/LOC21399108/LOC21391131/LOC21405693/LOC112091105/LOC21388280/LOC21405694/LOC21404893/LOC21401284/LOC21385981/LOC21385904/LOC21406975/LOC21396140	23	4	21390259/21401851/21391131/21406975	19	21399608/21404334/21398472/21398899/21410403/21410049/21400400/21392687/21404778/21399108/21405693/112091105/21388280/21405694/21404893/21401284/21385981/21385904/21396140
MF	GO:0004866	endopeptidase inhibitor activity	5/381	22/9387	0.0015945820333899	0.0374359400209897	21387900/21386441/21403105/21384475/21387901	LOC21387900/LOC21386441/LOC21403105/LOC21384475/LOC21387901	5	5	21387900/21386441/21403105/21384475/21387901	0
MF	GO:0030414	peptidase inhibitor activity	5/381	22/9387	0.0015945820333899	0.0374359400209897	21387900/21386441/21403105/21384475/21387901	LOC21387900/LOC21386441/LOC21403105/LOC21384475/LOC21387901	5	5	21387900/21386441/21403105/21384475/21387901	0
MF	GO:0061134	peptidase regulator activity	5/381	22/9387	0.0015945820333899	0.0374359400209897	21387900/21386441/21403105/21384475/21387901	LOC21387900/LOC21386441/LOC21403105/LOC21384475/LOC21387901	5	5	21387900/21386441/21403105/21384475/21387901	0
MF	GO:0061135	endopeptidase regulator activity	5/381	22/9387	0.0015945820333899	0.0374359400209897	21387900/21386441/21403105/21384475/21387901	LOC21387900/LOC21386441/LOC21403105/LOC21384475/LOC21387901	5	5	21387900/21386441/21403105/21384475/21387901	0
MF	GO:0030246	carbohydrate binding	12/381	111/9387	0.0017616912951054	0.0374359400209897	21388032/21409894/21409460/21397196/21391310/21401080/21404737/21384409/21397328/21400532/21397719/21395314	LOC21388032/LOC21409894/LOC21409460/LOC21397196/LOC21391310/LOC21401080/LOC21404737/LOC21384409/LOC21397328/LOC21400532/LOC21397719/LOC21395314	12	4	21388032/21409894/21400532/21395314	8	21409460/21397196/21391310/21401080/21404737/21384409/21397328/21397719
MF	GO:0016701	oxidoreductase activity, acting on single donors with incorporation of molecular oxygen	6/381	40/9387	0.00512068278048283	0.0967240080757868	21391372/21385851/21404497/21407351/21408971/21410719	LOC21391372/LOC21385851/LOC21404497/LOC21407351/LOC21408971/LOC21410719	6	4	21391372/21385851/21408971/21410719	2	21404497/21407351
MF	GO:0016762	xyloglucan:xyloglucosyl transferase activity	4/381	20/9387	0.0077198338785286	0.131237175934986	21410403/21405693/21405694/21401284	LOC21410403/LOC21405693/LOC21405694/LOC21401284	4	0		4	21410403/21405693/21405694/21401284
MF	GO:0052689	carboxylic ester hydrolase activity	7/381	60/9387	0.0103996621509134	0.14364261749349	112093716/21398622/21390237/21402046/21385927/112095170/21395248	LOC112093716/LOC21398622/LOC21390237/LOC21402046/LOC21385927/LOC112095170/LOC21395248	7	3	21398622/21402046/21385927	4	112093716/21390237/112095170/21395248
MF	GO:0004857	enzyme inhibitor activity	8/381	75/9387	0.010751059890855	0.14364261749349	21387900/21386441/21403105/112093716/21390237/21384475/21387901/21395248	LOC21387900/LOC21386441/LOC21403105/LOC112093716/LOC21390237/LOC21384475/LOC21387901/LOC21395248	8	5	21387900/21386441/21403105/21384475/21387901	3	112093716/21390237/21395248
MF	GO:0005506	iron ion binding	16/381	209/9387	0.0109844354553845	0.14364261749349	21409614/21398446/21394509/21409623/21409123/21385851/21410144/21404044/21401756/21409069/21404042/21406490/21400128/21408971/21389777/21402907	LOC21409614/LOC21398446/LOC21394509/LOC21409623/LOC21409123/LOC21385851/LOC21410144/LOC21404044/LOC21401756/LOC21409069/LOC21404042/LOC21406490/LOC21400128/LOC21408971/LOC21389777/LOC21402907	16	12	21409614/21398446/21394509/21409623/21409123/21385851/21410144/21401756/21406490/21400128/21408971/21402907	4	21404044/21409069/21404042/21389777
MF	GO:0004252	serine-type endopeptidase activity	8/381	80/9387	0.0155233116476047	0.188497355720914	21395442/21410024/21406506/21393852/21399881/21403666/21402155/21406863	LOC21395442/LOC21410024/LOC21406506/LOC21393852/LOC21399881/LOC21403666/LOC21402155/LOC21406863	8	0		8	21395442/21410024/21406506/21393852/21399881/21403666/21402155/21406863
MF	GO:0003924	GTPase activity	10/381	116/9387	0.0192905915882739	0.204841668010362	21408213/21406649/21406109/21396733/21406224/21384254/21388569/21399129/21398917/21402704	LOC21408213/LOC21406649/LOC21406109/LOC21396733/LOC21406224/LOC21384254/LOC21388569/LOC21399129/LOC21398917/LOC21402704	10	2	21406649/21406109	8	21408213/21396733/21406224/21384254/21388569/21399129/21398917/21402704
MF	GO:0051082	unfolded protein binding	5/381	40/9387	0.0219616079478668	0.204841668010362	21406971/21395794/21393813/21398174/21405132	LOC21406971/LOC21395794/LOC21393813/LOC21398174/LOC21405132	5	5	21406971/21395794/21393813/21398174/21405132	0
MF	GO:0020037	heme binding	16/381	228/9387	0.023245504960956	0.204841668010362	21409614/21398446/21394509/21409623/21409123/21410144/21404044/21400402/21401756/21409069/21404042/21406490/21400128/21407160/21389777/21402907	LOC21409614/LOC21398446/LOC21394509/LOC21409623/LOC21409123/LOC21410144/LOC21404044/LOC21400402/LOC21401756/LOC21409069/LOC21404042/LOC21406490/LOC21400128/LOC21407160/LOC21389777/LOC21402907	16	12	21409614/21398446/21394509/21409623/21409123/21410144/21400402/21401756/21406490/21400128/21407160/21402907	4	21404044/21409069/21404042/21389777
MF	GO:0008236	serine-type peptidase activity	10/381	120/9387	0.0238338003216927	0.204841668010362	21395442/21410024/21386033/21406506/21393852/21399881/21399056/21403666/21402155/21406863	LOC21395442/LOC21410024/LOC21386033/LOC21406506/LOC21393852/LOC21399881/LOC21399056/LOC21403666/LOC21402155/LOC21406863	10	0		10	21395442/21410024/21386033/21406506/21393852/21399881/21399056/21403666/21402155/21406863
MF	GO:0017171	serine hydrolase activity	10/381	120/9387	0.0238338003216927	0.204841668010362	21395442/21410024/21386033/21406506/21393852/21399881/21399056/21403666/21402155/21406863	LOC21395442/LOC21410024/LOC21386033/LOC21406506/LOC21393852/LOC21399881/LOC21399056/LOC21403666/LOC21402155/LOC21406863	10	0		10	21395442/21410024/21386033/21406506/21393852/21399881/21399056/21403666/21402155/21406863
MF	GO:0046906	tetrapyrrole binding	16/381	229/9387	0.0240990197659249	0.204841668010362	21409614/21398446/21394509/21409623/21409123/21410144/21404044/21400402/21401756/21409069/21404042/21406490/21400128/21407160/21389777/21402907	LOC21409614/LOC21398446/LOC21394509/LOC21409623/LOC21409123/LOC21410144/LOC21404044/LOC21400402/LOC21401756/LOC21409069/LOC21404042/LOC21406490/LOC21400128/LOC21407160/LOC21389777/LOC21402907	16	12	21409614/21398446/21394509/21409623/21409123/21410144/21400402/21401756/21406490/21400128/21407160/21402907	4	21404044/21409069/21404042/21389777
MF	GO:0016702	oxidoreductase activity, acting on single donors with incorporation of molecular oxygen, incorporation of two atoms of oxygen	4/381	31/9387	0.0353786579799251	0.286398659837489	21391372/21404497/21407351/21410719	LOC21391372/LOC21404497/LOC21407351/LOC21410719	4	2	21391372/21410719	2	21404497/21407351
MF	GO:0016705	oxidoreductase activity, acting on paired donors, with incorporation or reduction of molecular oxygen	14/381	205/9387	0.0394612361965125	0.304927734245779	21409614/21398446/21394509/21409623/21409123/21410144/21404044/21401756/21409069/21404042/21406490/21400128/21389777/21402907	LOC21409614/LOC21398446/LOC21394509/LOC21409623/LOC21409123/LOC21410144/LOC21404044/LOC21401756/LOC21409069/LOC21404042/LOC21406490/LOC21400128/LOC21389777/LOC21402907	14	10	21409614/21398446/21394509/21409623/21409123/21410144/21401756/21406490/21400128/21402907	4	21404044/21409069/21404042/21389777
MF	GO:0051213	dioxygenase activity	4/381	33/9387	0.0432126704503289	0.319397998980692	21391372/21404497/21407351/21410719	LOC21391372/LOC21404497/LOC21407351/LOC21410719	4	2	21391372/21410719	2	21404497/21407351
MF	GO:0015103	inorganic anion transmembrane transporter activity	3/381	21/9387	0.0513141036559712	0.363474900896463	21395078/21399657/21403711	LOC21395078/LOC21399657/LOC21403711	3	0		3	21395078/21399657/21403711
MF	GO:0030599	pectinesterase activity	4/381	36/9387	0.0566426709727551	0.375256827465559	112093716/21390237/112095170/21395248	LOC112093716/LOC21390237/LOC112095170/LOC21395248	4	0		4	112093716/21390237/112095170/21395248
MF	GO:0015116	sulfate transmembrane transporter activity	2/381	10/9387	0.0595996137739417	0.375256827465559	21399657/21403711	LOC21399657/LOC21403711	2	0		2	21399657/21403711
MF	GO:1901682	sulfur compound transmembrane transporter activity	2/381	10/9387	0.0595996137739417	0.375256827465559	21399657/21403711	LOC21399657/LOC21403711	2	0		2	21399657/21403711
MF	GO:0030234	enzyme regulator activity	9/381	123/9387	0.0622927904533713	0.37797115411652	21387900/21386441/21403105/112093716/21390237/21384475/21401715/21387901/21395248	LOC21387900/LOC21386441/LOC21403105/LOC112093716/LOC21390237/LOC21384475/LOC21401715/LOC21387901/LOC21395248	9	6	21387900/21386441/21403105/21384475/21401715/21387901	3	112093716/21390237/21395248
MF	GO:0001871	pattern binding	4/381	38/9387	0.0667007919029153	0.37797115411652	21397196/21401080/21397328/21397719	LOC21397196/LOC21401080/LOC21397328/LOC21397719	4	0		4	21397196/21401080/21397328/21397719
MF	GO:0030247	polysaccharide binding	4/381	38/9387	0.0667007919029153	0.37797115411652	21397196/21401080/21397328/21397719	LOC21397196/LOC21401080/LOC21397328/LOC21397719	4	0		4	21397196/21401080/21397328/21397719
MF	GO:0004175	endopeptidase activity	9/381	132/9387	0.08811865258471	0.483231320625829	21395442/21410024/21406506/21393852/21399881/21396767/21403666/21402155/21406863	LOC21395442/LOC21410024/LOC21406506/LOC21393852/LOC21399881/LOC21396767/LOC21403666/LOC21402155/LOC21406863	9	1	21396767	8	21395442/21410024/21406506/21393852/21399881/21403666/21402155/21406863
MF	GO:0035251	UDP-glucosyltransferase activity	4/381	43/9387	0.0955529552978139	0.504620530170927	21399569/21402491/21401394/21391232	LOC21399569/LOC21402491/LOC21401394/LOC21391232	4	1	21402491	3	21399569/21401394/21391232
MF	GO:0098772	molecular function regulator	9/381	135/9387	0.0979557499743564	0.504620530170927	21387900/21386441/21403105/112093716/21390237/21384475/21401715/21387901/21395248	LOC21387900/LOC21386441/LOC21403105/LOC112093716/LOC21390237/LOC21384475/LOC21401715/LOC21387901/LOC21395248	9	6	21387900/21386441/21403105/21384475/21401715/21387901	3	112093716/21390237/21395248
MF	GO:0046527	glucosyltransferase activity	4/381	44/9387	0.101927566662196	0.509637833310979	21399569/21402491/21401394/21391232	LOC21399569/LOC21402491/LOC21401394/LOC21391232	4	1	21402491	3	21399569/21401394/21391232
MF	GO:0005516	calmodulin binding	2/381	16/9387	0.135745295606649	0.64101945147584	21399911/21392732	LOC21399911/LOC21392732	2	1	21399911	1	21392732
MF	GO:0031072	heat shock protein binding	2/381	16/9387	0.135745295606649	0.64101945147584	21395794/21405132	LOC21395794/LOC21405132	2	2	21395794/21405132	0
MF	GO:0008289	lipid binding	4/381	52/9387	0.159302792461399	0.73193174914697	21404931/21399537/21406689/21391446	LOC21404931/LOC21399537/LOC21406689/LOC21391446	4	1	21406689	3	21404931/21399537/21391446
MF	GO:0008233	peptidase activity	14/381	258/9387	0.164939784654027	0.737888510294333	21395442/21396898/21410024/21386033/21406506/21393852/21399881/21385078/21399056/21396767/21403666/21402472/21402155/21406863	LOC21395442/LOC21396898/LOC21410024/LOC21386033/LOC21406506/LOC21393852/LOC21399881/LOC21385078/LOC21399056/LOC21396767/LOC21403666/LOC21402472/LOC21402155/LOC21406863	14	2	21396767/21402472	12	21395442/21396898/21410024/21386033/21406506/21393852/21399881/21385078/21399056/21403666/21402155/21406863
MF	GO:0016758	transferase activity, transferring hexosyl groups	14/381	260/9387	0.171795095590569	0.748850416676838	21410403/21407097/21410331/21403869/21399569/21405693/21404970/21405694/112091166/21401284/21402491/21401394/21391232/21394430	LOC21410403/LOC21407097/LOC21410331/LOC21403869/LOC21399569/LOC21405693/LOC21404970/LOC21405694/LOC112091166/LOC21401284/LOC21402491/LOC21401394/LOC21391232/LOC21394430	14	5	21407097/21404970/112091166/21402491/21394430	9	21410403/21410331/21403869/21399569/21405693/21405694/21401284/21401394/21391232
MF	GO:0010333	terpene synthase activity	2/381	19/9387	0.179010883042302	0.750892585302287	21397955/21397845	LOC21397955/LOC21397845	2	1	21397955	1	21397845
MF	GO:0008194	UDP-glycosyltransferase activity	5/381	74/9387	0.181097623514081	0.750892585302287	21410331/21399569/21402491/21401394/21391232	LOC21410331/LOC21399569/LOC21402491/LOC21401394/LOC21391232	5	1	21402491	4	21410331/21399569/21401394/21391232
MF	GO:0008509	anion transmembrane transporter activity	3/381	38/9387	0.199111179497619	0.805926202728458	21395078/21399657/21403711	LOC21395078/LOC21399657/LOC21403711	3	0		3	21395078/21399657/21403711
MF	GO:0070011	peptidase activity, acting on L-amino acid peptides	13/381	247/9387	0.204303977118476	0.807008985173528	21395442/21396898/21410024/21386033/21406506/21393852/21399881/21385078/21399056/21396767/21403666/21402155/21406863	LOC21395442/LOC21396898/LOC21410024/LOC21386033/LOC21406506/LOC21393852/LOC21399881/LOC21385078/LOC21399056/LOC21396767/LOC21403666/LOC21402155/LOC21406863	13	1	21396767	12	21395442/21396898/21410024/21386033/21406506/21393852/21399881/21385078/21399056/21403666/21402155/21406863
MF	GO:0016838	carbon-oxygen lyase activity, acting on phosphates	2/381	21/9387	0.208872913809619	0.807008985173528	21397955/21397845	LOC21397955/LOC21397845	2	1	21397955	1	21397845
MF	GO:0003779	actin binding	2/381	22/9387	0.223991225008112	0.827793657638674	21392446/21403361	LOC21392446/LOC21403361	2	1	21403361	1	21392446
MF	GO:0004650	polygalacturonase activity	2/381	22/9387	0.223991225008112	0.827793657638674	21404334/21406975	LOC21404334/LOC21406975	2	1	21406975	1	21404334
MF	GO:0016830	carbon-carbon lyase activity	3/381	41/9387	0.231225208545881	0.83634649899574	21394133/21401234/21408511	LOC21394133/LOC21401234/LOC21408511	3	2	21394133/21401234	1	21408511
MF	GO:0016757	transferase activity, transferring glycosyl groups	16/381	324/9387	0.243283212888219	0.841282320644204	21410403/21407097/21410331/21403869/21399569/21405693/21404970/21404085/21405694/112091166/21401284/21402491/21401394/21391232/21394430/21392982	LOC21410403/LOC21407097/LOC21410331/LOC21403869/LOC21399569/LOC21405693/LOC21404970/LOC21404085/LOC21405694/LOC112091166/LOC21401284/LOC21402491/LOC21401394/LOC21391232/LOC21394430/LOC21392982	16	5	21407097/21404970/112091166/21402491/21394430	11	21410403/21410331/21403869/21399569/21405693/21404085/21405694/21401284/21401394/21391232/21392982
MF	GO:0050660	flavin adenine dinucleotide binding	5/381	83/9387	0.247005363486457	0.841282320644204	21397545/21408649/21396423/112092006/21408651	LOC21397545/LOC21408649/LOC21396423/LOC112092006/LOC21408651	5	2	21397545/21396423	3	21408649/112092006/21408651
MF	GO:0016835	carbon-oxygen lyase activity	3/381	44/9387	0.264194290219698	0.841282320644204	21397955/112093817/21397845	LOC21397955/LOC112093817/LOC21397845	3	2	21397955/112093817	1	21397845
MF	GO:0005543	phospholipid binding	2/381	25/9387	0.269697365773676	0.841282320644204	21404931/21406689	LOC21404931/LOC21406689	2	1	21406689	1	21404931
MF	GO:0001071	nucleic acid binding transcription factor activity	14/381	287/9387	0.276834646419994	0.841282320644204	21407265/21398447/21406253/112092685/21386217/21392393/21397917/21392224/21387978/21395946/21404214/21406215/21393846/21391903	LOC21407265/LOC21398447/LOC21406253/LOC112092685/LOC21386217/LOC21392393/LOC21397917/LOC21392224/LOC21387978/LOC21395946/LOC21404214/LOC21406215/LOC21393846/LOC21391903	14	11	21407265/21406253/112092685/21392393/21397917/21392224/21387978/21404214/21406215/21393846/21391903	3	21398447/21386217/21395946
MF	GO:0003700	transcription factor activity, sequence-specific DNA binding	14/381	287/9387	0.276834646419994	0.841282320644204	21407265/21398447/21406253/112092685/21386217/21392393/21397917/21392224/21387978/21395946/21404214/21406215/21393846/21391903	LOC21407265/LOC21398447/LOC21406253/LOC112092685/LOC21386217/LOC21392393/LOC21397917/LOC21392224/LOC21387978/LOC21395946/LOC21404214/LOC21406215/LOC21393846/LOC21391903	14	11	21407265/21406253/112092685/21392393/21397917/21392224/21387978/21404214/21406215/21393846/21391903	3	21398447/21386217/21395946
MF	GO:0016462	pyrophosphatase activity	16/381	334/9387	0.282042931629144	0.841282320644204	21408213/21386275/21392230/21406649/21406109/21396733/21406224/21384254/21408417/21388569/21399129/21409359/21400192/21390882/21398917/21402704	LOC21408213/LOC21386275/LOC21392230/LOC21406649/LOC21406109/LOC21396733/LOC21406224/LOC21384254/LOC21408417/LOC21388569/LOC21399129/LOC21409359/LOC21400192/LOC21390882/LOC21398917/LOC21402704	16	4	21406649/21406109/21400192/21390882	12	21408213/21386275/21392230/21396733/21406224/21384254/21408417/21388569/21399129/21409359/21398917/21402704
MF	GO:0016759	cellulose synthase activity	2/381	26/9387	0.284953580279821	0.841282320644204	21399569/21391232	LOC21399569/LOC21391232	2	0		2	21399569/21391232
MF	GO:0016760	cellulose synthase (UDP-forming) activity	2/381	26/9387	0.284953580279821	0.841282320644204	21399569/21391232	LOC21399569/LOC21391232	2	0		2	21399569/21391232
MF	GO:0016829	lyase activity	6/381	111/9387	0.295616296184301	0.841282320644204	21397955/21394133/112093817/21401234/21397845/21408511	LOC21397955/LOC21394133/LOC112093817/LOC21401234/LOC21397845/LOC21408511	6	4	21397955/21394133/112093817/21401234	2	21397845/21408511
MF	GO:0016788	hydrolase activity, acting on ester bonds	13/381	270/9387	0.302639645448094	0.841282320644204	112093716/21393417/21398622/21403540/21390237/21404850/21402046/21385927/21404627/112095170/21410047/112094192/21395248	LOC112093716/LOC21393417/LOC21398622/LOC21403540/LOC21390237/LOC21404850/LOC21402046/LOC21385927/LOC21404627/LOC112095170/LOC21410047/LOC112094192/LOC21395248	13	6	21398622/21404850/21402046/21385927/21404627/112094192	7	112093716/21393417/21403540/21390237/112095170/21410047/21395248
MF	GO:0016818	hydrolase activity, acting on acid anhydrides, in phosphorus-containing anhydrides	16/381	340/9387	0.30624465168573	0.841282320644204	21408213/21386275/21392230/21406649/21406109/21396733/21406224/21384254/21408417/21388569/21399129/21409359/21400192/21390882/21398917/21402704	LOC21408213/LOC21386275/LOC21392230/LOC21406649/LOC21406109/LOC21396733/LOC21406224/LOC21384254/LOC21408417/LOC21388569/LOC21399129/LOC21409359/LOC21400192/LOC21390882/LOC21398917/LOC21402704	16	4	21406649/21406109/21400192/21390882	12	21408213/21386275/21392230/21396733/21406224/21384254/21408417/21388569/21399129/21409359/21398917/21402704
MF	GO:0016817	hydrolase activity, acting on acid anhydrides	16/381	345/9387	0.326859697377516	0.841282320644204	21408213/21386275/21392230/21406649/21406109/21396733/21406224/21384254/21408417/21388569/21399129/21409359/21400192/21390882/21398917/21402704	LOC21408213/LOC21386275/LOC21392230/LOC21406649/LOC21406109/LOC21396733/LOC21406224/LOC21384254/LOC21408417/LOC21388569/LOC21399129/LOC21409359/LOC21400192/LOC21390882/LOC21398917/LOC21402704	16	4	21406649/21406109/21400192/21390882	12	21408213/21386275/21392230/21396733/21406224/21384254/21408417/21388569/21399129/21409359/21398917/21402704
MF	GO:0017111	nucleoside-triphosphatase activity	15/381	322/9387	0.328157217857261	0.841282320644204	21408213/21386275/21392230/21406649/21406109/21396733/21406224/21384254/21388569/21399129/21409359/21400192/21390882/21398917/21402704	LOC21408213/LOC21386275/LOC21392230/LOC21406649/LOC21406109/LOC21396733/LOC21406224/LOC21384254/LOC21388569/LOC21399129/LOC21409359/LOC21400192/LOC21390882/LOC21398917/LOC21402704	15	4	21406649/21406109/21400192/21390882	11	21408213/21386275/21392230/21396733/21406224/21384254/21388569/21399129/21409359/21398917/21402704
MF	GO:0005215	transporter activity	21/381	464/9387	0.333594491303249	0.841282320644204	21398683/21392572/21401750/21408119/21407417/21395522/21393985/21386275/21406081/21408892/21394251/21395078/21399657/21392328/21403778/21408417/112091936/21408217/21409883/21410459/21403711	LOC21398683/LOC21392572/LOC21401750/LOC21408119/LOC21407417/LOC21395522/LOC21393985/LOC21386275/LOC21406081/LOC21408892/LOC21394251/LOC21395078/LOC21399657/LOC21392328/LOC21403778/LOC21408417/LOC112091936/LOC21408217/LOC21409883/LOC21410459/LOC21403711	21	5	21408119/21407417/21406081/21394251/21403778	16	21398683/21392572/21401750/21395522/21393985/21386275/21408892/21395078/21399657/21392328/21408417/112091936/21408217/21409883/21410459/21403711
MF	GO:0001883	purine nucleoside binding	8/381	162/9387	0.33633605504181	0.841282320644204	21406649/21406109/21386183/21406224/21384254/21388569/21398917/21402704	LOC21406649/LOC21406109/LOC21386183/LOC21406224/LOC21384254/LOC21388569/LOC21398917/LOC21402704	8	3	21406649/21406109/21386183	5	21406224/21384254/21388569/21398917/21402704
MF	GO:0005525	GTP binding	8/381	162/9387	0.33633605504181	0.841282320644204	21406649/21406109/21386183/21406224/21384254/21388569/21398917/21402704	LOC21406649/LOC21406109/LOC21386183/LOC21406224/LOC21384254/LOC21388569/LOC21398917/LOC21402704	8	3	21406649/21406109/21386183	5	21406224/21384254/21388569/21398917/21402704
MF	GO:0032549	ribonucleoside binding	8/381	162/9387	0.33633605504181	0.841282320644204	21406649/21406109/21386183/21406224/21384254/21388569/21398917/21402704	LOC21406649/LOC21406109/LOC21386183/LOC21406224/LOC21384254/LOC21388569/LOC21398917/LOC21402704	8	3	21406649/21406109/21386183	5	21406224/21384254/21388569/21398917/21402704
MF	GO:0032550	purine ribonucleoside binding	8/381	162/9387	0.33633605504181	0.841282320644204	21406649/21406109/21386183/21406224/21384254/21388569/21398917/21402704	LOC21406649/LOC21406109/LOC21386183/LOC21406224/LOC21384254/LOC21388569/LOC21398917/LOC21402704	8	3	21406649/21406109/21386183	5	21406224/21384254/21388569/21398917/21402704
MF	GO:0032561	guanyl ribonucleotide binding	8/381	162/9387	0.33633605504181	0.841282320644204	21406649/21406109/21386183/21406224/21384254/21388569/21398917/21402704	LOC21406649/LOC21406109/LOC21386183/LOC21406224/LOC21384254/LOC21388569/LOC21398917/LOC21402704	8	3	21406649/21406109/21386183	5	21406224/21384254/21388569/21398917/21402704
MF	GO:0003887	DNA-directed DNA polymerase activity	1/381	10/9387	0.339362670814723	0.841282320644204	21399528	LOC21399528	1	0		1	21399528
MF	GO:0001882	nucleoside binding	8/381	163/9387	0.34248075760404	0.841282320644204	21406649/21406109/21386183/21406224/21384254/21388569/21398917/21402704	LOC21406649/LOC21406109/LOC21386183/LOC21406224/LOC21384254/LOC21388569/LOC21398917/LOC21402704	8	3	21406649/21406109/21386183	5	21406224/21384254/21388569/21398917/21402704
MF	GO:0003743	translation initiation factor activity	2/381	31/9387	0.360330429613579	0.841282320644204	21395128/21397115	LOC21395128/LOC21397115	2	2	21395128/21397115	0
MF	GO:0016627	oxidoreductase activity, acting on the CH-CH group of donors	2/381	31/9387	0.360330429613579	0.841282320644204	21397545/21399633	LOC21397545/LOC21399633	2	2	21397545/21399633	0
MF	GO:0019001	guanyl nucleotide binding	8/381	166/9387	0.361004739921012	0.841282320644204	21406649/21406109/21386183/21406224/21384254/21388569/21398917/21402704	LOC21406649/LOC21406109/LOC21386183/LOC21406224/LOC21384254/LOC21388569/LOC21398917/LOC21402704	8	3	21406649/21406109/21386183	5	21406224/21384254/21388569/21398917/21402704
MF	GO:0010181	FMN binding	1/381	11/9387	0.366205245456889	0.841282320644204	21386455	LOC21386455	1	1	21386455	0
MF	GO:0016645	oxidoreductase activity, acting on the CH-NH group of donors	1/381	11/9387	0.366205245456889	0.841282320644204	21407400	LOC21407400	1	0		1	21407400
MF	GO:0030983	mismatched DNA binding	1/381	12/9387	0.391959917116544	0.865366050776785	21398856	LOC21398856	1	1	21398856	0
MF	GO:0034061	DNA polymerase activity	1/381	12/9387	0.391959917116544	0.865366050776785	21399528	LOC21399528	1	0		1	21399528
MF	GO:1901681	sulfur compound binding	1/381	12/9387	0.391959917116544	0.865366050776785	21393563	LOC21393563	1	1	21393563	0
MF	GO:0043565	sequence-specific DNA binding	6/381	126/9387	0.404531270638258	0.881670718057742	21398447/21386217/21395946/21404214/21406215/21393846	LOC21398447/LOC21386217/LOC21395946/LOC21404214/LOC21406215/LOC21393846	6	3	21404214/21406215/21393846	3	21398447/21386217/21395946
MF	GO:0016866	intramolecular transferase activity	2/381	35/9387	0.418481183600819	0.900529129267586	21390765/21386357	LOC21390765/LOC21386357	2	0		2	21390765/21386357
MF	GO:0008092	cytoskeletal protein binding	4/381	83/9387	0.436802534473586	0.923792984421559	21392446/21392230/21403361/21409359	LOC21392446/LOC21392230/LOC21403361/LOC21409359	4	1	21403361	3	21392446/21392230/21409359
MF	GO:0016614	oxidoreductase activity, acting on CH-OH group of donors	5/381	109/9387	0.455540983937874	0.923792984421559	21408668/21408649/21396423/112092006/21408651	LOC21408668/LOC21408649/LOC21396423/LOC112092006/LOC21408651	5	2	21408668/21396423	3	21408649/112092006/21408651
MF	GO:0045735	nutrient reservoir activity	1/381	15/9387	0.463127521072812	0.923792984421559	21392916	LOC21392916	1	0		1	21392916
MF	GO:0005096	GTPase activator activity	1/381	16/9387	0.484953002770556	0.923792984421559	21401715	LOC21401715	1	1	21401715	0
MF	GO:0016903	oxidoreductase activity, acting on the aldehyde or oxo group of donors	1/381	16/9387	0.484953002770556	0.923792984421559	21403577	LOC21403577	1	1	21403577	0
MF	GO:0016746	transferase activity, transferring acyl groups	8/381	192/9387	0.521263820801123	0.923792984421559	21390612/21388561/21389379/21400819/21389050/21393586/21386433/21405589	LOC21390612/LOC21388561/LOC21389379/LOC21400819/LOC21389050/LOC21393586/LOC21386433/LOC21405589	8	7	21390612/21388561/21389379/21400819/21389050/21386433/21405589	1	21393586
MF	GO:0015297	antiporter activity	3/381	68/9387	0.525397043026813	0.923792984421559	21403778/21408217/21409883	LOC21403778/LOC21408217/LOC21409883	3	1	21403778	2	21408217/21409883
MF	GO:0003993	acid phosphatase activity	1/381	18/9387	0.525984652937902	0.923792984421559	21410047	LOC21410047	1	0		1	21410047
MF	GO:0008061	chitin binding	1/381	18/9387	0.525984652937902	0.923792984421559	112091105	LOC112091105	1	0		1	112091105
MF	GO:0015238	drug transmembrane transporter activity	2/381	44/9387	0.538359608103792	0.923792984421559	21403778/21408217	LOC21403778/LOC21408217	2	1	21403778	1	21408217
MF	GO:0090484	drug transporter activity	2/381	44/9387	0.538359608103792	0.923792984421559	21403778/21408217	LOC21403778/LOC21408217	2	1	21403778	1	21408217
MF	GO:0003777	microtubule motor activity	2/381	45/9387	0.550594201890027	0.923792984421559	21392230/21409359	LOC21392230/LOC21409359	2	0		2	21392230/21409359
MF	GO:0034062	5'-3' RNA polymerase activity	2/381	45/9387	0.550594201890027	0.923792984421559	21388985/21385160	LOC21388985/LOC21385160	2	0		2	21388985/21385160
MF	GO:0097747	RNA polymerase activity	2/381	45/9387	0.550594201890027	0.923792984421559	21388985/21385160	LOC21388985/LOC21385160	2	0		2	21388985/21385160
MF	GO:0008047	enzyme activator activity	1/381	20/9387	0.563755376679502	0.923792984421559	21401715	LOC21401715	1	1	21401715	0
MF	GO:0016836	hydro-lyase activity	1/381	20/9387	0.563755376679502	0.923792984421559	112093817	LOC112093817	1	1	112093817	0
MF	GO:0015291	secondary active transmembrane transporter activity	3/381	74/9387	0.583125673081667	0.923792984421559	21403778/21408217/21409883	LOC21403778/LOC21408217/LOC21409883	3	1	21403778	2	21408217/21409883
MF	GO:0022804	active transmembrane transporter activity	5/381	126/9387	0.584525704561994	0.923792984421559	21386275/21403778/21408417/21408217/21409883	LOC21386275/LOC21403778/LOC21408417/LOC21408217/LOC21409883	5	1	21403778	4	21386275/21408417/21408217/21409883
MF	GO:0016791	phosphatase activity	2/381	48/9387	0.585914799358328	0.923792984421559	21404627/21410047	LOC21404627/LOC21410047	2	1	21404627	1	21410047
MF	GO:0015399	primary active transmembrane transporter activity	2/381	49/9387	0.597223701646405	0.923792984421559	21386275/21408417	LOC21386275/LOC21408417	2	0		2	21386275/21408417
MF	GO:0015405	P-P-bond-hydrolysis-driven transmembrane transporter activity	2/381	49/9387	0.597223701646405	0.923792984421559	21386275/21408417	LOC21386275/LOC21408417	2	0		2	21386275/21408417
MF	GO:0005509	calcium ion binding	5/381	128/9387	0.598613781875213	0.923792984421559	21401080/21399916/21404931/21392201/21406689	LOC21401080/LOC21399916/LOC21404931/LOC21392201/LOC21406689	5	2	21392201/21406689	3	21401080/21399916/21404931
MF	GO:0008374	O-acyltransferase activity	1/381	23/9387	0.614857122393627	0.923792984421559	21389050	LOC21389050	1	1	21389050	0
MF	GO:0015298	solute:cation antiporter activity	1/381	23/9387	0.614857122393627	0.923792984421559	21409883	LOC21409883	1	0		1	21409883
MF	GO:0015299	solute:proton antiporter activity	1/381	23/9387	0.614857122393627	0.923792984421559	21409883	LOC21409883	1	0		1	21409883
MF	GO:0004601	peroxidase activity	2/381	51/9387	0.61914287888218	0.923792984421559	21400402/21407160	LOC21400402/LOC21407160	2	2	21400402/21407160	0
MF	GO:0016853	isomerase activity	4/381	105/9387	0.621963730440687	0.923792984421559	21390765/21389299/21386357/21395314	LOC21390765/LOC21389299/LOC21386357/LOC21395314	4	1	21395314	3	21390765/21389299/21386357
MF	GO:0048037	cofactor binding	10/381	262/9387	0.625075805470038	0.923792984421559	21408668/21397545/21408649/21396423/112092006/21408651/21404820/21386455/21393563/21397679	LOC21408668/LOC21397545/LOC21408649/LOC21396423/LOC112092006/LOC21408651/LOC21404820/LOC21386455/LOC21393563/LOC21397679	10	5	21408668/21397545/21396423/21386455/21393563	5	21408649/112092006/21408651/21404820/21397679
MF	GO:0046983	protein dimerization activity	9/381	237/9387	0.629292457341964	0.923792984421559	21397917/21400285/21404443/21402833/21395753/21404618/novel.500/21391903/21401200	LOC21397917/LOC21400285/LOC21404443/LOC21402833/LOC21395753/LOC21404618/-/LOC21391903/LOC21401200	9	8	21397917/21400285/21404443/21395753/21404618/novel.500/21391903/21401200	1	21402833
MF	GO:0050662	coenzyme binding	7/381	186/9387	0.635004046842543	0.923792984421559	21408668/21397545/21408649/21396423/112092006/21408651/21393563	LOC21408668/LOC21397545/LOC21408649/LOC21396423/LOC112092006/LOC21408651/LOC21393563	7	4	21408668/21397545/21396423/21393563	3	21408649/112092006/21408651
MF	GO:0008135	translation factor activity, RNA binding	2/381	53/9387	0.640133886787407	0.923792984421559	21395128/21397115	LOC21395128/LOC21397115	2	2	21395128/21397115	0
MF	GO:0004568	chitinase activity	1/381	25/9387	0.645562313685587	0.923792984421559	112091105	LOC112091105	1	0		1	112091105
MF	GO:0016879	ligase activity, forming carbon-nitrogen bonds	1/381	25/9387	0.645562313685587	0.923792984421559	21390992	LOC21390992	1	1	21390992	0
MF	GO:0008017	microtubule binding	2/381	54/9387	0.650283832925598	0.923792984421559	21392230/21409359	LOC21392230/LOC21409359	2	0		2	21392230/21409359
MF	GO:0016684	oxidoreductase activity, acting on peroxide as acceptor	2/381	54/9387	0.650283832925598	0.923792984421559	21400402/21407160	LOC21400402/LOC21407160	2	2	21400402/21407160	0
MF	GO:0004222	metalloendopeptidase activity	1/381	26/9387	0.659986663021818	0.923792984421559	21396767	LOC21396767	1	1	21396767	0
MF	GO:0008375	acetylglucosaminyltransferase activity	1/381	26/9387	0.659986663021818	0.923792984421559	21410331	LOC21410331	1	0		1	21410331
MF	GO:0016831	carboxy-lyase activity	1/381	26/9387	0.659986663021818	0.923792984421559	21408511	LOC21408511	1	0		1	21408511
MF	GO:0030695	GTPase regulator activity	1/381	26/9387	0.659986663021818	0.923792984421559	21401715	LOC21401715	1	1	21401715	0
MF	GO:0000287	magnesium ion binding	2/381	55/9387	0.660205335560707	0.923792984421559	21397955/21397845	LOC21397955/LOC21397845	2	1	21397955	1	21397845
MF	GO:0003774	motor activity	2/381	56/9387	0.669900166409691	0.923792984421559	21392230/21409359	LOC21392230/LOC21409359	2	0		2	21392230/21409359
MF	GO:0046982	protein heterodimerization activity	2/381	56/9387	0.669900166409691	0.923792984421559	21395753/21401200	LOC21395753/LOC21401200	2	2	21395753/21401200	0
MF	GO:0000989	transcription factor activity, transcription factor binding	1/381	27/9387	0.673825470989843	0.923792984421559	21406258	LOC21406258	1	1	21406258	0
MF	GO:0003712	transcription cofactor activity	1/381	27/9387	0.673825470989843	0.923792984421559	21406258	LOC21406258	1	1	21406258	0
MF	GO:0004185	serine-type carboxypeptidase activity	1/381	27/9387	0.673825470989843	0.923792984421559	21386033	LOC21386033	1	0		1	21386033
MF	GO:0008234	cysteine-type peptidase activity	2/381	59/9387	0.697645701215097	0.939263422917345	21396898/21385078	LOC21396898/LOC21385078	2	0		2	21396898/21385078
MF	GO:0004180	carboxypeptidase activity	1/381	29/9387	0.699840342906273	0.939263422917345	21386033	LOC21386033	1	0		1	21386033
MF	GO:0016209	antioxidant activity	2/381	60/9387	0.706455891096544	0.939263422917345	21400402/21407160	LOC21400402/LOC21407160	2	2	21400402/21407160	0
MF	GO:0015631	tubulin binding	2/381	61/9387	0.715051338873548	0.939263422917345	21392230/21409359	LOC21392230/LOC21409359	2	0		2	21392230/21409359
MF	GO:0016779	nucleotidyltransferase activity	3/381	91/9387	0.720798824946599	0.939263422917345	21399528/21388985/21385160	LOC21399528/LOC21388985/LOC21385160	3	0		3	21399528/21388985/21385160
MF	GO:0060589	nucleoside-triphosphatase regulator activity	1/381	31/9387	0.723785343542189	0.939263422917345	21401715	LOC21401715	1	1	21401715	0
MF	GO:0070008	serine-type exopeptidase activity	1/381	31/9387	0.723785343542189	0.939263422917345	21386033	LOC21386033	1	0		1	21386033
MF	GO:0016810	hydrolase activity, acting on carbon-nitrogen (but not peptide) bonds	1/381	32/9387	0.735033503451384	0.946634057475267	21397670	LOC21397670	1	0		1	21397670
MF	GO:0016765	transferase activity, transferring alkyl or aryl (other than methyl) groups	1/381	33/9387	0.745824763225304	0.953309847731592	21407849	LOC21407849	1	0		1	21407849
MF	GO:0000988	transcription factor activity, protein binding	1/381	34/9387	0.756177635281233	0.957637354825086	21406258	LOC21406258	1	1	21406258	0
MF	GO:0004386	helicase activity	1/381	35/9387	0.766109883860069	0.957637354825086	21390882	LOC21390882	1	1	21390882	0
MF	GO:0008237	metallopeptidase activity	1/381	35/9387	0.766109883860069	0.957637354825086	21396767	LOC21396767	1	1	21396767	0
MF	GO:0004674	protein serine/threonine kinase activity	1/381	36/9387	0.775638555186984	0.962471199867061	21385557	LOC21385557	1	0		1	21385557
MF	GO:0051287	NAD binding	1/381	37/9387	0.78478000641934	0.966757978922375	21408668	LOC21408668	1	1	21408668	0
MF	GO:0008168	methyltransferase activity	5/381	162/9387	0.792810298581432	0.969624106178729	21389107/21409387/novel.285/21390930/21395816	LOC21389107/LOC21409387/-/LOC21390930/LOC21395816	5	2	21409387/novel.285	3	21389107/21390930/21395816
MF	GO:0042578	phosphoric ester hydrolase activity	2/381	73/9387	0.802585458385232	0.974568056610639	21404627/21410047	LOC21404627/LOC21410047	2	1	21404627	1	21410047
MF	GO:0016741	transferase activity, transferring one-carbon groups	5/381	169/9387	0.821980641345829	0.987923436767493	21389107/21409387/novel.285/21390930/21395816	LOC21389107/LOC21409387/-/LOC21390930/LOC21395816	5	2	21409387/novel.285	3	21389107/21390930/21395816
MF	GO:0008238	exopeptidase activity	1/381	42/9387	0.825206635417553	0.987923436767493	21386033	LOC21386033	1	0		1	21386033
MF	GO:0042626	ATPase activity, coupled to transmembrane movement of substances	1/381	46/9387	0.852019920587298	0.989899820744389	21386275	LOC21386275	1	0		1	21386275
MF	GO:0043492	ATPase activity, coupled to movement of substances	1/381	46/9387	0.852019920587298	0.989899820744389	21386275	LOC21386275	1	0		1	21386275
MF	GO:0022857	transmembrane transporter activity	11/381	353/9387	0.855313215720106	0.989899820744389	21408119/21407417/21386275/21395078/21399657/21403778/21408417/112091936/21408217/21409883/21403711	LOC21408119/LOC21407417/LOC21386275/LOC21395078/LOC21399657/LOC21403778/LOC21408417/LOC112091936/LOC21408217/LOC21409883/LOC21403711	11	3	21408119/21407417/21403778	8	21386275/21395078/21399657/21408417/112091936/21408217/21409883/21403711
MF	GO:0016820	hydrolase activity, acting on acid anhydrides, catalyzing transmembrane movement of substances	1/381	49/9387	0.869400583463586	0.989899820744389	21386275	LOC21386275	1	0		1	21386275
MF	GO:0030170	pyridoxal phosphate binding	1/381	50/9387	0.874729173921968	0.989899820744389	21404820	LOC21404820	1	0		1	21404820
MF	GO:0070279	vitamin B6 binding	1/381	50/9387	0.874729173921968	0.989899820744389	21404820	LOC21404820	1	0		1	21404820
MF	GO:0051536	iron-sulfur cluster binding	1/381	51/9387	0.879840899822764	0.989899820744389	21393458	LOC21393458	1	1	21393458	0
MF	GO:0051540	metal cluster binding	1/381	51/9387	0.879840899822764	0.989899820744389	21393458	LOC21393458	1	1	21393458	0
MF	GO:0015078	hydrogen ion transmembrane transporter activity	1/381	52/9387	0.884744564900691	0.989899820744389	21409883	LOC21409883	1	0		1	21409883
MF	GO:0003690	double-stranded DNA binding	1/381	55/9387	0.898289971041544	0.989899820744389	21398856	LOC21398856	1	1	21398856	0
MF	GO:0004842	ubiquitin-protein transferase activity	1/381	58/9387	0.910247136113394	0.989899820744389	21398110	LOC21398110	1	0		1	21398110
MF	GO:0019787	ubiquitin-like protein transferase activity	1/381	58/9387	0.910247136113394	0.989899820744389	21398110	LOC21398110	1	0		1	21398110
MF	GO:0019842	vitamin binding	1/381	60/9387	0.917428894823177	0.989899820744389	21404820	LOC21404820	1	0		1	21404820
MF	GO:0015075	ion transmembrane transporter activity	5/381	211/9387	0.934534559465779	0.989899820744389	21408119/21395078/21399657/21409883/21403711	LOC21408119/LOC21395078/LOC21399657/LOC21409883/LOC21403711	5	1	21408119	4	21395078/21399657/21409883/21403711
MF	GO:0015077	monovalent inorganic cation transmembrane transporter activity	1/381	66/9387	0.935713491101276	0.989899820744389	21409883	LOC21409883	1	0		1	21409883
MF	GO:0042623	ATPase activity, coupled	1/381	66/9387	0.935713491101276	0.989899820744389	21386275	LOC21386275	1	0		1	21386275
MF	GO:0022891	substrate-specific transmembrane transporter activity	5/381	214/9387	0.939364233847251	0.989899820744389	21408119/21395078/21399657/21409883/21403711	LOC21408119/LOC21395078/LOC21399657/LOC21409883/LOC21403711	5	1	21408119	4	21395078/21399657/21409883/21403711
MF	GO:0016747	transferase activity, transferring acyl groups other than amino-acyl groups	3/381	148/9387	0.94331561626448	0.989899820744389	21389050/21393586/21405589	LOC21389050/LOC21393586/LOC21405589	3	2	21389050/21405589	1	21393586
MF	GO:0016616	oxidoreductase activity, acting on the CH-OH group of donors, NAD or NADP as acceptor	1/381	72/9387	0.949957371890452	0.989899820744389	21408668	LOC21408668	1	1	21408668	0
MF	GO:0004518	nuclease activity	1/381	78/9387	0.961051673081075	0.989899820744389	112094192	LOC112094192	1	1	112094192	0
MF	GO:0022892	substrate-specific transporter activity	5/381	231/9387	0.961164023691231	0.989899820744389	21408119/21395078/21399657/21409883/21403711	LOC21408119/LOC21395078/LOC21399657/LOC21409883/LOC21403711	5	1	21408119	4	21395078/21399657/21409883/21403711
MF	GO:0008270	zinc ion binding	9/381	362/9387	0.961938224817493	0.989899820744389	112093817/21386217/21397783/21405174/21405387/21407723/21392990/21398041/21399026	LOC112093817/LOC21386217/LOC21397783/LOC21405174/LOC21405387/LOC21407723/LOC21392990/LOC21398041/LOC21399026	9	6	112093817/21397783/21405387/21407723/21392990/21398041	3	21386217/21405174/21399026
MF	GO:0016887	ATPase activity	2/381	125/9387	0.965412045788688	0.989899820744389	21386275/21400192	LOC21386275/LOC21400192	2	1	21400192	1	21386275
MF	GO:0008324	cation transmembrane transporter activity	2/381	126/9387	0.966608060256286	0.989899820744389	21408119/21409883	LOC21408119/LOC21409883	2	1	21408119	1	21409883
MF	GO:0016874	ligase activity	1/381	92/9387	0.978311796846377	0.995886260262779	21390992	LOC21390992	1	1	21390992	0
MF	GO:0022890	inorganic cation transmembrane transporter activity	1/381	102/9387	0.985731904761459	0.997466808389572	21409883	LOC21409883	1	0		1	21409883
MF	GO:0003723	RNA binding	3/381	259/9387	0.998585753721946	0.999365588863313	21395128/21397115/21388556	LOC21395128/LOC21397115/LOC21388556	3	3	21395128/21397115/21388556	0
MF	GO:0043531	ADP binding	1/381	176/9387	0.999365588863313	0.999365588863313	21405201	LOC21405201	1	0		1	21405201
